# Supplementary material for: Association Between Dietary Intake of One-Carbon Metabolism-Related Nutrients and Fluorosis in Guizhou, China
Source: Front Nutr. 2021 Sep 28;8:700726. doi: 10.3389/fnut.2021.700726 (PMC8505735; doi:10.3389/fnut.2021.700726)
Supplement: Supplementary file 1 [file Table_1.xls]

## Sheet: Raw data
Questionnaire number	diagnosed with endemic fluorosis（yes/no）	dental fluorosis(yes/no)	skeletal fluorosis(yes/no)	Age(year)	gender (male/female)	years of residence	Marital status	Educational level	Income (yuan/ capita / year)	Passive smoker(yes/no)	Alcohol drinker(yes/no)	Tea drinker(yes/no)	Roasted grain (g/day)	Roasted chili (g/day)	Using an improved stove(Yes/NO)	Fuel type	Using coal to roast grains and chilis(Yes/No)	Washing dry grains and chilis before use(Yes/No)	Energy (kcal/day)	Ca	Free choline	Glycerophosphocholine	Phosphocholine	Phosphatidylcholine	Sphingomyelin	total choline1	betaine1	folate1	B61	B121	methionine1	Urine Fluoride
D0147	No	No	No	46	male	46	Married or cohabitated	Secondary school	2,001-4,000	No	Yes	Yes	142.466	3.0137	Yes	Raw coal	No	Yes	2140.71	199.77	38.4812	14.9687	6.33771	43.4806	2.26364	105.005	60.268	379.446	1.04224	0.863902	1793.23	12.3704
D0138	Yes	Yes	No	30	famale	17	Married or cohabitated	Secondary school	2,001-4,000	Yes	No	Yes	6.8493	2.411	Yes	Mixed coal	Yes	Yes	3505.62	400.217	50.5599	18.4849	8.16144	82.3087	4.51883	163.878	160.769	307.066	1.32963	1.27335	1791.38	9.2994
D0257	No	No	No	28	male	28	Married or cohabitated	Secondary school	≤ 1000	Yes	Yes	Yes	49.863	0	Yes	Others	No	Yes	3476.49	465.588	76.9153	38.9538	15.0196	103.395	6.60281	240.182	74.692	452.648	1.81733	3.10916	1499.96	9.1329
B0102	Yes	Yes	Yes	58	famale	40	Married or cohabitated	Illiteracy	1,001-2,000	No	No	No	15.6164	2.411	Yes	Others	No	Yes	996.163	578.348	56.5253	16.6493	6.03197	55.2205	2.35175	136.513	44.9191	464.571	1.21144	0.819797	1754.99	6.4504
B0213	Yes	Yes	No	62	famale	62	Married or cohabitated	Illiteracy	1,001-2,000	No	No	No	0	6.0274	Yes	Raw coal	No	Yes	2387.56	457.166	12.6765	5.76317	1.88978	16.7431	0.973637	37.8732	2.23343	141.241	0.440134	0.349224	694.803	6.0989
B0303	Yes	Yes	Yes	59	famale	30	Married or cohabitated	Illiteracy	≤ 1000	Yes	No	No	21.3699	6.0274	Yes	Others	Yes	Yes	1843.92	693.193	41.5785	22.644	6.10377	79.612	5.33976	154.704	40.1614	426.436	1.41647	1.75151	2202.2	5.9694
B0146	Yes	Yes	Yes	57	male	57	Married or cohabitated	Primary school	≥ 6,001	Yes	Yes	No	49.3151	43.8795	No	Mixed coal	No	Yes	1867.15	127.752	17.9938	8.75348	3.13454	13.9052	0.906694	44.5998	26.296	270.349	0.958755	0.503269	1341.22	5.9694
B0171	Yes	Yes	No	63	famale	63	Divorces or widowed	Illiteracy	1,001-2,000	Yes	No	Yes	164.384	7.2329	No	Raw coal	No	No	4824.27	510.669	58.951	18.1232	14.3814	63.6292	1.47837	155.795	349.475	517.061	1.54014	0.480951	1728.49	5.7844
B0144	Yes	Yes	Yes	53	famale	53	Divorces or widowed	Illiteracy	4,001-6,000	No	No	No	6.8493	2.411	Yes	Raw coal	No	Yes	4710.23	231.545	31.4604	15.7821	4.78398	46.2886	1.30997	99.4069	60.5954	399.941	1.34552	0.844996	1936.65	5.6364
B0133	Yes	Yes	Yes	50	male	50	Married or cohabitated	Primary school	1,001-2,000	Yes	No	Yes	0	12.537	Yes	Raw coal	No	Yes	1187.1	271.852	75.6513	21.8697	10.0057	174.935	3.22067	285.309	436.074	752.23	1.83885	1.036	2892.41	5.4699
B0265	Yes	Yes	No	44	famale	44	Married or cohabitated	Illiteracy	2,001-4,000	Yes	No	No	2.7397	43.8795	Yes	Others	Yes	Yes	4574.49	320.011	25.2457	9.87422	4.41118	49.1865	1.42906	90.0132	32.5644	383.595	1.01844	0.268565	1571.19	5.2479
B0252	Yes	Yes	Yes	56	famale	56	Married or cohabitated	Illiteracy	1,001-2,000	No	No	No	13.6986	9.0411	Yes	Raw coal	Yes	Yes	2185.99	322.687	23.7408	8.69145	4.23568	40.6721	1.02435	78.2925	64.2053	247.61	0.789278	0.73467	1199.99	4.8409
B0194	Yes	Yes	Yes	54	famale	30	Married or cohabitated	Illiteracy	1,001-2,000	Yes	No	No	13.6986	6.0274	Yes	Mixed coal	Yes	Yes	2402.22	165.972	66.3369	27.636	10.498	101.57	6.81879	211.643	79.1758	403.928	1.78006	2.85144	2242.63	4.4339
B0542	Yes	Yes	Yes	61	famale	40	Married or cohabitated	Illiteracy	1,001-2,000	Yes	No	No	1.3699	3.0137	No	Raw coal	Yes	Yes	1809.9	338.482	32.1216	15.0089	4.81158	83.1686	4.29341	139.23	26.3261	354.738	1.2129	1.62627	1959.81	4.2674
B0545	Yes	Yes	Yes	68	male	68	Unmarried	Illiteracy	2,001-4,000	Yes	Yes	No	8.2192	12.537	Yes	Raw coal	Yes	Yes	1972.78	405.074	121.371	31.3855	15.8014	179.636	9.51688	356.332	52.9803	531.198	1.71981	4.30418	1868.47	4.2489
B0180	Yes	Yes	No	54	famale	36	Married or cohabitated	Illiteracy	4,001-6,000	Yes	No	No	9.589	2.411	Yes	Others	No	Yes	2992.54	186.369	72.7402	21.809	9.3756	135.496	6.13583	245.048	47.028	397.046	1.50128	2.68112	1723.54	4.1009
B0235	Yes	Yes	Yes	53	famale	35	Married or cohabitated	Illiteracy	4,001-6,000	Yes	Yes	No	5.4795	43.8795	Yes	Raw coal	Yes	Yes	6133.83	289.155	53.568	14.2148	4.48113	52.4677	0.577808	124.799	32.6263	338.255	1.24424	0.15698	1550.79	4.0824
B0043	Yes	Yes	Yes	59	male	59	Married or cohabitated	Primary school	≤ 1000	Yes	Yes	Yes	3.2877	2.411	Yes	Raw coal	No	Yes	2441.23	231.381	21.9065	11.0097	3.79898	50.4718	3.43343	90.4726	74.8144	217.21	0.887147	1.76269	1084.5	4.0454
B0312	Yes	Yes	Yes	45	male	17	Married or cohabitated	Illiteracy	1,001-2,000	Yes	Yes	No	5.4795	43.8795	Yes	Mixed coal	Yes	Yes	4356.37	208.964	35.6976	17.1549	4.33029	114.884	6.93639	178.76	68.5193	340.76	1.24261	3.89164	2148.72	4.0084
B0554	Yes	Yes	No	40	famale	40	Married or cohabitated	Primary school	4,001-6,000	Yes	No	Yes	136.986	1.2055	No	Raw coal	Yes	Yes	2297.81	379.246	38.095	18.1675	6.07688	95.8319	4.00722	161.967	107.988	421.295	1.4036	0.958211	2252.54	3.8974
D0330	Yes	Yes	Yes	58	male	58	Married or cohabitated	Primary school	2,001-4,000	No	No	No	65.7534	12.0548	No	Raw coal	Yes	Yes	3503.91	1683.15	34.5076	16.6095	5.36673	45.8264	1.20489	103.182	20.5456	579.631	1.5814	1.81963	2822.59	3.8974
B0314	Yes	Yes	Yes	53	famale	36	Married or cohabitated	Illiteracy	1,001-2,000	Yes	No	No	4.1096	43.8795	Yes	Others	Yes	Yes	3296.1	724.858	20.5897	9.18767	3.80488	40.0379	1.83796	75.2609	11.9164	233.167	0.805062	0.561322	1134.29	3.8789
D0237	No	No	No	47	male	47	Married or cohabitated	Primary school	4,001-6,000	No	No	No	13.6986	2.411	No	Firewood	No	Yes	2004.6	715.813	37.9608	18.3	10.0244	44.5396	0.990685	111.636	96.4229	418.113	1.41061	0.785429	2460.6	3.8604
D0239	No	No	No	56	male	56	Married or cohabitated	Illiteracy	2,001-4,000	Yes	Yes	No	4.1096	12.537	Yes	Raw coal	No	Yes	1914.27	889.916	22.7419	9.53147	1.51653	38.5125	1.01542	73.1719	63.6977	262.517	0.896644	0.151997	1441.15	3.8419
D0111	Yes	Yes	No	43	famale	43	Married or cohabitated	Illiteracy	≤ 1000	Yes	No	No	9.863	87.7589	Yes	Raw coal	Yes	Yes	2250.67	675.324	104.899	33.0785	19.9149	178.58	6.27986	342.321	375.09	665.818	2.89676	2.60081	3211.51	3.8049
B0268	Yes	Yes	Yes	58	famale	58	Married or cohabitated	Illiteracy	≤ 1000	Yes	Yes	No	2.7397	43.8795	Yes	Mixed coal	Yes	Yes	3509.23	268.023	34.0891	15.7667	4.5475	158.98	6.74391	219.841	73.7039	483.637	1.52786	1.01551	2366.1	3.7679
D0371	Yes	Yes	Yes	76	male	76	Divorces or widowed	Illiteracy	≤ 1000	No	No	No	2.7397	87.7589	No	Raw coal	No	Yes	1537.71	354.568	45.8997	15.4995	6.71275	113.018	6.30309	187.142	36.7724	302.654	1.18796	2.78524	1334.32	3.5274
B0315	Yes	Yes	Yes	43	famale	24	Married or cohabitated	Illiteracy	≤ 1000	Yes	No	No	20.5479	3.0137	Yes	Raw coal	Yes	Yes	4184.14	672.666	100.258	45.272	16.8921	87.4038	6.41419	254.607	16.09	533.678	2.39293	2.82092	2178.67	3.5089
B0207	Yes	Yes	Yes	60	male	60	Married or cohabitated	Primary school	2,001-4,000	No	Yes	No	164.384	12.537	Yes	Raw coal	No	Yes	3252.5	372.653	31.6276	9.78387	9.7866	61.7257	1.80375	114.564	269.463	335.37	1.46371	1.84647	1533.13	3.4904
D0114	Yes	Yes	No	37	famale	19	Divorces or widowed	Illiteracy	4,001-6,000	No	No	Yes	1.3699	87.7589	Yes	Mixed coal	Yes	Yes	2269.03	790.43	85.4836	24.4616	8.47701	324.471	15.0138	457.783	102.004	486.648	1.70617	3.35091	2533.84	3.4719
B0264	Yes	Yes	Yes	50	famale	50	Married or cohabitated	Illiteracy	2,001-4,000	Yes	No	No	68.4932	0	No	Mixed coal	Yes	Yes	1584.49	449.13	98.6322	23.2643	17.4592	127.426	10.7568	276.913	117.263	533.756	2.27113	2.30807	2544.98	3.3609
B0105	Yes	No	Yes	53	male	53	Married or cohabitated	Secondary school	4,001-6,000	No	Yes	Yes	8.2192	12.537	Yes	Raw coal	No	Yes	4196.11	235.55	53.8948	21.0739	11.6193	253.536	14.1698	354.062	675.337	388.849	1.47673	6.8353	2310.38	3.3424
B0203	Yes	Yes	Yes	56	male	56	Married or cohabitated	Primary school	2,001-4,000	No	No	No	82.1918	5.7863	Yes	Firewood	No	Yes	2836.44	567.912	45.7597	14.1904	14.2513	126.933	2.94364	203.876	451.695	442.766	1.58897	1.02236	1482.68	3.3054
B0129	Yes	Yes	Yes	44	famale	32	Married or cohabitated	Primary school	1,001-2,000	Yes	No	No	0	10.8493	Yes	Raw coal	No	Yes	2153.98	321.139	36.3011	17.5511	11.369	170.768	12.5228	248.375	122.366	215.341	1.11037	3.31713	1478.98	3.2869
D0347	No	No	No	33	male	33	Married or cohabitated	Primary school	4,001-6,000	No	No	Yes	10.9589	1.2055	Yes	Raw coal	Yes	Yes	3766.49	306.869	65.0446	17.5835	11.07	122.597	5.35492	221.278	64.1064	439.884	1.86974	8.61022	2815.91	3.2684
B0073	Yes	Yes	Yes	51	male	51	Divorces or widowed	Primary school	1,001-2,000	Yes	Yes	Yes	164.384	6.0274	Yes	Raw coal	No	Yes	4031.33	795.338	44.4613	14.1686	3.61121	69.7332	3.72522	135.479	12.2537	310.26	0.908442	1.59071	1452.73	3.2684
B0549	Yes	Yes	No	62	famale	30	Divorces or widowed	Illiteracy	≤ 1000	No	Yes	No	36.9863	4.8219	No	Raw coal	Yes	No	1696.13	594.122	82.7147	29.494	18.6395	106.191	2.24654	237.805	86.2959	520.287	2.02576	1.04958	1719.12	3.2499
B0332	Yes	Yes	Yes	56	male	56	Divorces or widowed	Primary school	≤ 1000	Yes	Yes	Yes	0	3.6164	No	Raw coal	Yes	Yes	4343.53	208.308	39.6162	16.5459	6.9443	302.103	13.2453	378.279	177.823	494.206	1.34404	3.86642	2371.55	3.2499
B0172	Yes	Yes	Yes	67	famale	67	Divorces or widowed	Illiteracy	4,001-6,000	No	No	No	0	0.3616	Yes	Raw coal	No	Yes	2414.95	404.993	7.76942	3.11601	1.4735	4.37334	0.0197261	16.6602	26.635	67.5395	0.225399	0.044319	343.807	3.2129
B0535	Yes	Yes	No	52	famale	32	Married or cohabitated	Illiteracy	≤ 1000	Yes	No	No	0	4.8219	No	Raw coal	Yes	Yes	1860.2	605.106	48.86	20.7016	5.84419	54.367	4.78558	133.946	71.3098	368.444	1.21442	1.72714	2079	3.1389
B0559	Yes	Yes	Yes	70	male	70	Married or cohabitated	Illiteracy	≤ 1000	Yes	Yes	No	49.3151	11.5726	No	Raw coal	Yes	Yes	2158.67	312.879	45.6827	15.3212	11.5858	141.109	11.5815	225.076	34.8722	545.573	1.87466	3.46556	2527.94	3.1389
B0085	Yes	Yes	Yes	56	male	56	Married or cohabitated	Primary school	2,001-4,000	No	Yes	Yes	2.8767	12.0548	Yes	Raw coal	No	Yes	3761.1	987.767	86.1962	33.3828	20.7556	609.444	37.5575	786.713	256.731	706.16	2.12992	6.91397	3380.38	3.1204
B0297	Yes	Yes	Yes	64	male	64	Divorces or widowed	Illiteracy	≤ 1000	No	Yes	No	41.0959	43.8795	Yes	Others	No	Yes	3083.92	221.619	54.9952	14.2321	10.9068	53.0987	1.22242	133.908	86.5312	425.136	2.0978	0.975521	1752.35	3.1019
B0053	Yes	Yes	Yes	53	famale	27	Married or cohabitated	Primary school	4,001-6,000	Yes	No	No	13.6986	21.9397	Yes	Raw coal	Yes	No	3503.17	888.312	39.2812	26.4947	8.88378	155.422	12.5151	242.356	92.3195	308.425	1.18887	3.83677	2063.38	3.0834
D0325	Yes	Yes	Yes	53	male	53	Married or cohabitated	Primary school	2,001-4,000	Yes	Yes	Yes	13.6986	4.8219	Yes	Raw coal	Yes	Yes	2484.49	318.96	124.428	72.5229	26.8772	252.327	14.0279	489.552	152.333	809.809	2.62261	5.65816	3166.09	3.0649
B0215	Yes	Yes	No	45	male	45	Married or cohabitated	Illiteracy	≥ 6,001	Yes	No	Yes	1.3699	21.9397	No	Raw coal	No	Yes	2642.2	437.869	68.7012	25.9486	12.91	55.9655	2.28907	165.075	67.2406	502.028	1.93817	1.49299	1908.95	3.0649
D0296	Yes	No	Yes	43	famale	43	Married or cohabitated	Illiteracy	1,001-2,000	Yes	No	Yes	83.8356	7.2329	Yes	Firewood	No	Yes	2176.29	599.251	49.9827	16.9649	11.3424	81.6828	3.80415	163.469	193.815	479.409	1.87378	1.55584	2032.97	3.0464
B0279	Yes	Yes	Yes	50	male	50	Married or cohabitated	Primary school	1,001-2,000	Yes	No	Yes	54.7945	14.4658	Yes	Raw coal	No	Yes	3887.93	226.158	75.779	16.2157	10.2072	144.727	4.03011	250.153	88.088	509.486	1.56144	1.43888	1814.98	3.0279
D0238	No	No	No	47	male	47	Married or cohabitated	Primary school	2,001-4,000	No	No	No	57.5342	7.2329	Yes	Raw coal	Yes	Yes	2250.86	645.622	47.8028	19.39	9.31375	168.83	8.88603	253.759	162.327	626.168	1.76352	1.84853	2743.12	3.0094
B0024	Yes	Yes	Yes	70	famale	50	Married or cohabitated	Primary school	4,001-6,000	Yes	No	No	20.5479	4.8219	Yes	Raw coal	No	Yes	2572.85	579.332	56.4126	16.6502	11.2588	44.8764	1.61403	130.409	27.3925	423.645	1.29282	0.960983	1353.98	3.0094
B0014	Yes	Yes	Yes	50	famale	50	Divorces or widowed	Illiteracy	≤ 1000	No	No	No	6.8493	0	Yes	Others	No	Yes	4123.18	356.669	18.9844	10.6566	2.34277	38.1619	1.52405	71.4207	19.1411	266.121	0.872205	0.681347	1507.33	3.0094
B0121	Yes	Yes	Yes	58	famale	40	Married or cohabitated	Illiteracy	4,001-6,000	No	Yes	No	21.3699	87.7589	Yes	Raw coal	No	No	1018.59	323.558	53.0634	9.03412	13.1308	55.9805	0.403389	131.514	72.9943	302.873	1.23968	0.215644	979.114	2.9909
B0120	Yes	Yes	Yes	62	famale	63	Married or cohabitated	Illiteracy	≤ 1000	No	No	No	13.6986	3.6164	Yes	Raw coal	Yes	No	3122.14	386.966	33.0856	10.3301	5.83344	16.8587	0.143183	65.7485	10.5943	279.398	1.30153	0.145533	1041.92	2.9909
B0520	Yes	Yes	Yes	57	famale	57	Married or cohabitated	Illiteracy	2,001-4,000	Yes	No	Yes	13.6986	1.2055	No	Raw coal	Yes	Yes	1732.34	509.398	40.91	17.0591	6.62623	84.4875	4.57614	153.158	61.9355	278.921	0.977386	1.68889	1376.48	2.9724
B0529	Yes	Yes	No	59	famale	59	Married or cohabitated	Illiteracy	2,001-4,000	No	No	No	2.7397	2.411	No	Raw coal	Yes	Yes	2842.41	443.734	32.5144	19.8227	4.90468	113.196	5.79937	175.954	124.124	446.007	1.41134	1.93936	2556.32	2.9354
D0255	No	No	No	51	male	51	Married or cohabitated	Illiteracy	≤ 1000	Yes	No	No	32.8767	28.9315	Yes	Firewood	No	Yes	2999.67	358.329	124.117	27.4685	13.4819	63.3268	1.48859	228.239	26.4894	542.694	1.88917	0.506874	1906.59	2.9354
B0250	Yes	Yes	Yes	54	famale	30	Married or cohabitated	Illiteracy	1,001-2,000	No	Yes	Yes	16.4384	4.8219	No	Raw coal	Yes	Yes	3158.29	280.532	53.3285	19.4669	9.96157	160.516	5.61233	248.696	89.3879	432.74	1.52101	1.28589	1823.74	2.9169
B0337	No	No	No	73	male	73	Married or cohabitated	Illiteracy	2,001-4,000	No	No	No	8.2192	3.6164	Yes	Mixed coal	Yes	Yes	3991.53	435.325	52.0885	30.533	18.9011	108.347	5.1181	214.856	71.5563	355.176	1.57091	2.20505	1395.9	2.9169
B0281	Yes	Yes	Yes	68	male	40	Married or cohabitated	Illiteracy	≤ 1000	Yes	No	Yes	0	43.8795	Yes	Firewood	No	Yes	1171.62	405.877	42.2585	12.1944	9.23039	58.1632	0.41736	121.859	320.207	465.65	1.27962	0.316712	1416.93	2.8984
D0285	No	No	No	59	famale	59	Divorces or widowed	Illiteracy	≤ 1000	No	No	No	4.1096	0.1205	Yes	Raw coal	No	Yes	2285.88	568.497	49.445	16.7841	7.78541	63.7993	2.89786	140.18	101.062	326.892	1.30473	1.3303	1640.75	2.8799
D0277	No	No	No	58	famale	58	Married or cohabitated	Primary school	≤ 1000	No	No	No	57.5342	7.2329	Yes	Raw coal	Yes	Yes	2026.73	452.178	106.075	25.0853	23.1207	159.329	10.7969	322.775	161.125	712.664	2.04425	1.91851	1916.86	2.8614
B0574	Yes	Yes	No	68	male	68	Married or cohabitated	Illiteracy	≤ 1000	No	Yes	No	0	43.8795	No	Raw coal	Yes	Yes	2062.79	468.743	40.1322	16.118	5.51372	28.7584	1.58955	91.81	5.3883	446.072	1.79923	1.57681	2279.78	2.8614
B0112	Yes	Yes	Yes	59	male	59	Married or cohabitated	Illiteracy	≤ 1000	No	No	Yes	0	0	Yes	Raw coal	Yes	Yes	1444.44	408.647	36.4599	18.2264	16.7115	99.2959	2.57303	173.094	110.02	425.933	1.5988	0.838629	2219	2.8429
B0086	Yes	Yes	Yes	54	famale	34	Married or cohabitated	Illiteracy	2,001-4,000	Yes	No	No	13.6986	1.2055	Yes	Raw coal	Yes	Yes	3902.18	579.112	59.2002	23.9595	15.3965	136.673	4.05823	238.882	155.793	537.215	2.02318	1.36293	2411.9	2.8429
B0221	Yes	Yes	Yes	48	famale	26	Married or cohabitated	Primary school	1,001-2,000	Yes	No	No	199.452	43.8795	Yes	Firewood	No	Yes	1759.17	975.419	50.0793	15.3616	17.3143	92.0832	2.55088	177.159	34.8722	367.279	1.65557	1.30539	1275.15	2.8244
D0209	Yes	Yes	Yes	61	male	61	Divorces or widowed	Secondary school	≤ 1000	No	No	No	24.6575	2.8932	No	Raw coal	Yes	Yes	2625.25	353.934	38.2138	18.0515	8.38006	154.464	10.2143	229.06	107.245	550.457	1.68845	1.62927	2668.04	2.8244
B0137	Yes	Yes	Yes	64	male	64	Divorces or widowed	Illiteracy	2,001-4,000	Yes	No	No	0	43.8795	Yes	Raw coal	Yes	Yes	1728.4	858.146	24.1723	11.2917	2.63584	33.7044	1.0353	72.717	76.12	298.768	1.062	0.401281	1501.88	2.7504
B0537	Yes	Yes	Yes	53	male	53	Married or cohabitated	Secondary school	4,001-6,000	No	No	No	99.726	6.0274	Yes	Raw coal	Yes	Yes	1856.36	461.685	96.7972	33.4463	17.002	433.983	24.351	605.258	158.264	790.347	2.10855	5.98795	3304.59	2.7319
B0538	Yes	Yes	Yes	63	famale	46	Married or cohabitated	Illiteracy	2,001-4,000	Yes	No	No	41.0959	4.3397	Yes	Raw coal	Yes	Yes	2340.88	562.121	38.3399	18.7337	8.27831	87.4375	5.87592	158.368	222.093	429.207	1.49522	2.53911	2253.04	2.7319
B0564	Yes	Yes	Yes	59	famale	59	Married or cohabitated	Illiteracy	4,001-6,000	Yes	No	Yes	9.589	1.2055	No	Raw coal	Yes	Yes	1680.54	452.638	80.2963	18.9444	13.6273	105.341	3.95412	221.303	30.1821	553.02	1.90765	4.50842	2625.19	2.7134
B0067	Yes	Yes	Yes	64	famale	44	Married or cohabitated	Illiteracy	4,001-6,000	Yes	No	No	13.6986	9.6438	Yes	Raw coal	Yes	Yes	2784.22	532.205	42.0416	20.6206	8.22732	113.807	7.70772	192.145	40.8384	334.167	1.48006	4.23783	2172.25	2.7134
B0257	Yes	Yes	Yes	50	male	50	Married or cohabitated	Illiteracy	≤ 1000	No	Yes	No	82.1918	43.8795	No	Raw coal	Yes	Yes	2196.74	163.892	45.5126	19.6001	10.9504	58.9303	1.17684	135.727	49.546	465.058	1.84462	1.1301	2222.41	2.6949
B0271	Yes	Yes	Yes	47	famale	30	Married or cohabitated	Illiteracy	≤ 1000	Yes	No	No	41.0959	43.8795	No	Raw coal	Yes	Yes	2808.7	649.066	56.6551	18.5049	15.6354	142.219	4.07653	236.489	168.509	773.683	1.77221	0.75126	2322.63	2.6764
B0157	Yes	Yes	Yes	54	male	54	Married or cohabitated	Secondary school	≥ 6,001	Yes	No	Yes	5.4795	2.411	No	Mixed coal	Yes	Yes	2646.43	512.369	89.2418	28.4798	7.36868	103.283	4.26794	232.302	482.58	683.456	1.98782	1.48994	3276	2.6579
B0456	Yes	Yes	Yes	49	male	49	Married or cohabitated	Primary school	2,001-4,000	No	No	Yes	13.6986	1.8082	No	Mixed coal	Yes	Yes	3673.32	552.847	44.2106	22.523	7.87068	215.334	11.9478	301.71	223.516	454.327	1.24939	3.99543	2336.96	2.6579
B0306	Yes	Yes	No	45	famale	25	Married or cohabitated	Illiteracy	1,001-2,000	Yes	No	No	4.1096	3.6164	Yes	Others	Yes	Yes	6011.6	695.771	43.1459	16.1189	8.5735	191.104	13.2068	271.793	93.4911	425.156	1.37306	2.11252	2193.58	2.6579
B0072	Yes	Yes	Yes	53	male	53	Married or cohabitated	Primary school	≤ 1000	Yes	No	No	27.3973	1.2055	Yes	Raw coal	Yes	Yes	2144.21	548.549	24.3693	15.5223	3.79589	180.217	9.34229	233.075	95.4006	311.616	1.00812	2.96375	1993.01	2.6394
D0224	No	No	No	70	male	70	Married or cohabitated	Illiteracy	2,001-4,000	No	No	No	0	4.8219	Yes	Raw coal	Yes	Yes	2939.44	338.238	31.9284	22.6066	5.69254	82.6848	7.59037	150.364	155.001	190.51	0.761395	3.59597	1461.67	2.6394
B0334	Yes	Yes	Yes	53	male	28	Married or cohabitated	Primary school	2,001-4,000	Yes	Yes	No	4.1096	43.8795	Yes	Mixed coal	Yes	Yes	3334.28	1707.59	46.7468	15.6263	3.78525	210.888	8.259	285.056	7.68054	468.361	1.36101	2.92541	2239.55	2.6394
B0247	Yes	Yes	Yes	57	male	57	Married or cohabitated	Primary school	4,001-6,000	No	No	No	41.0959	7.2329	Yes	Raw coal	Yes	Yes	2179.67	649.647	75.3336	28.7804	13.1977	99.2021	5.41145	220.42	93.7344	579.315	2.23285	1.6846	2480.21	2.6024
B0511	Yes	Yes	No	69	famale	50	Married or cohabitated	Illiteracy	≤ 1000	Yes	No	No	0	1.2055	Yes	Raw coal	Yes	Yes	2339.99	844.84	34.1564	13.2179	4.42786	30.7002	1.50137	83.4272	35.3708	233.869	0.793362	0.97905	1160.75	2.5839
D0366	No	No	No	48	famale	30	Married or cohabitated	Illiteracy	2,001-4,000	Yes	No	No	41.0959	4.8219	Yes	Raw coal	Yes	Yes	2410.42	452.613	78.1574	22.9062	9.37248	137.749	10.1706	258.119	131.335	494.105	1.80466	2.14359	2482.49	2.5654
B0149	Yes	Yes	Yes	70	male	70	Divorces or widowed	Primary school	1,001-2,000	Yes	No	Yes	164.384	14.4658	Yes	Raw coal	Yes	Yes	4674.69	809.877	58.0641	18.4329	21.9634	221.649	18.2643	338.127	78.6803	442.383	1.9053	1.8519	1847.79	2.5654
B0363	Yes	Yes	No	62	male	62	Divorces or widowed	Primary school	1,001-2,000	Yes	Yes	No	24.6575	11.5726	Yes	Mixed coal	No	Yes	1510.33	230.38	55.4534	18.0017	16.0826	99.353	6.60036	195.225	322.232	521.273	2.0138	1.2693	2088.86	2.5469
B0100	Yes	Yes	Yes	63	male	63	Married or cohabitated	Primary school	≤ 1000	No	No	Yes	6.8493	2.411	Yes	Others	No	Yes	1810.21	888.421	27.2248	11.5419	7.40973	409.713	20.7674	476.562	66.0511	618.512	1.64296	3.94558	2276.05	2.5469
B0200	Yes	Yes	Yes	60	famale	40	Married or cohabitated	Illiteracy	1,001-2,000	No	No	No	32.8767	4.3397	Yes	Mixed coal	Yes	Yes	3689.49	1219.56	68.1736	15.3269	18.837	80.2372	3.03646	185.394	78.9503	620.791	2.4565	2.62303	2546.44	2.5284
B0576	Yes	Yes	Yes	52	famale	30	Married or cohabitated	Illiteracy	1,001-2,000	Yes	Yes	No	4.1096	21.9397	Yes	Mixed coal	Yes	Yes	2471.38	751.734	107.786	18.541	20.4268	142.996	4.92655	294.479	88.3182	714.101	2.67604	2.46794	2360.44	2.5099
D0319	Yes	Yes	No	60	famale	60	Divorces or widowed	Illiteracy	1,001-2,000	No	No	Yes	106.849	6.0274	Yes	Raw coal	Yes	Yes	2639.18	589.167	37.6541	15.4113	7.32307	54.8951	1.48869	116.344	38.5587	315.835	1.43074	5.28491	1682.07	2.5099
B0302	Yes	Yes	No	52	famale	30	Married or cohabitated	Illiteracy	1,001-2,000	Yes	No	No	106.849	4.5808	No	Mixed coal	Yes	Yes	2848.35	1037.47	43.3428	10.7244	8.32419	42.5507	2.08373	106.802	23.4459	381.71	1.18001	0.429741	1548.74	2.5099
B0023	Yes	Yes	Yes	64	famale	45	Married or cohabitated	Primary school	≤ 1000	Yes	No	Yes	1.3699	2.411	Yes	Others	No	Yes	3354.53	432.933	31.2875	9.81374	5.44109	29.5031	0.824154	76.7128	56.5262	280.215	1.22453	0.471392	1224.94	2.5099
D0056	No	No	No	57	famale	40	Married or cohabitated	Illiteracy	1,001-2,000	Yes	No	No	16.4384	1.2055	Yes	Raw coal	No	Yes	3581.06	427.717	18.3126	7.44049	2.03582	16.8953	0.250322	44.665	31.6781	176.408	0.5583	0.187069	768.209	2.4914
D0332	Yes	Yes	Yes	46	famale	46	Married or cohabitated	Primary school	1,001-2,000	Yes	No	No	164.384	43.8795	Yes	Mixed coal	Yes	Yes	1910.07	645.152	54.889	33.2347	14.603	76.7061	3.35492	182.534	331.216	450.141	2.0333	3.82197	2459.3	2.4729
D0350	Yes	Yes	No	57	male	37	Married or cohabitated	Primary school	1,001-2,000	No	No	No	3.2877	2.411	Yes	Raw coal	No	Yes	3197.08	340.824	44.319	16.2577	4.98467	75.223	4.32032	144.925	50.8843	347.16	1.18549	2.28541	2018.26	2.4729
B0464	Yes	Yes	Yes	39	famale	39	Married or cohabitated	Illiteracy	≤ 1000	Yes	No	No	21.3699	1.8082	No	Mixed coal	Yes	Yes	2780.04	164.364	30.3294	16.5354	4.82491	73.7656	4.3678	129.421	35.2254	293.573	1.25868	2.78392	1916.69	2.4544
B0233	Yes	Yes	No	64	famale	50	Married or cohabitated	Illiteracy	≤ 1000	Yes	No	Yes	0	43.8795	Yes	Raw coal	Yes	Yes	3252.34	181.855	43.2161	15.3401	10.5219	77.2711	2.04976	148.034	666.376	433.449	1.61829	0.905116	1696.89	2.4544
D0364	Yes	Yes	Yes	72	male	72	Divorces or widowed	Illiteracy	1,001-2,000	No	No	No	0	3.9781	No	Raw coal	Yes	Yes	1883.68	742.883	21.5819	10.6204	2.24561	29.1491	1.42685	64.9107	147.104	175.684	0.584761	0.826821	972.543	2.43775
B0503	Yes	Yes	No	51	famale	30	Married or cohabitated	Illiteracy	2,001-4,000	No	No	No	8.2192	7.2329	No	Raw coal	Yes	Yes	2690.35	459.367	135.475	35.2115	18.6913	250.09	9.06885	446.857	94.7363	855.919	2.43695	3.18846	2807.98	2.4359
B0329	Yes	Yes	Yes	48	male	48	Married or cohabitated	Illiteracy	1,001-2,000	No	Yes	No	0	43.8795	Yes	Others	Yes	Yes	3028.56	320.067	33.2559	13.4836	11.3834	39.5715	1.37466	98.9359	71.3505	467.365	1.7631	1.31831	1739.25	2.4359
B0582	Yes	Yes	No	51	famale	51	Married or cohabitated	Illiteracy	2,001-4,000	Yes	No	No	10.9589	2.411	No	Raw coal	Yes	Yes	1828.96	535.812	68.4723	31.4196	12.4672	191.273	11.4913	314.807	199.298	396.866	1.55016	4.3894	2313.28	2.3989
B0293	Yes	Yes	Yes	67	male	67	Divorces or widowed	Illiteracy	1,001-2,000	No	Yes	Yes	8.2192	0.6027	Yes	Others	No	Yes	1271.98	508.776	24.4385	19.6104	1.97814	83.8256	6.87562	136.466	217.027	234.601	0.725437	3.17589	1666.19	2.3804
D0225	Yes	Yes	No	69	famale	50	Married or cohabitated	Primary school	≥ 6,001	Yes	No	No	27.3973	0.2411	Yes	Raw coal	Yes	Yes	3387.76	440.353	11.7887	7.60052	1.04881	8.87981	0.234071	29.3187	2.86335	188.513	0.573437	0.168475	1000.94	2.3804
B0253	Yes	Yes	Yes	48	famale	48	Married or cohabitated	Illiteracy	≤ 1000	Yes	No	Yes	0	43.8795	Yes	Raw coal	Yes	Yes	4736.48	345.302	55.1418	18.26	10.533	42.3597	0.862903	126.421	137.113	442.111	2.22952	2.41136	2424.2	2.3804
B0248	Yes	Yes	Yes	58	male	58	Married or cohabitated	Illiteracy	≤ 1000	No	No	No	0	43.8795	No	Raw coal	No	Yes	1625.07	379.962	101.516	48.8419	21.4023	118.213	4.84947	294.396	221.598	863.957	2.95933	6.52158	3136.8	2.3619
B0358	Yes	Yes	No	66	famale	66	Divorces or widowed	Illiteracy	≤ 1000	No	No	No	2.7397	6.2685	No	Mixed coal	Yes	Yes	3242.08	885.678	31.7495	8.10407	2.89625	30.5427	0.173721	73.3839	58.3304	200.382	0.598472	0	870.38	2.3619
B0231	Yes	Yes	No	52	male	52	Married or cohabitated	Primary school	≥ 6,001	Yes	No	Yes	61.6438	3.0137	Yes	Raw coal	No	Yes	2982.79	1061.11	99.0188	26.8766	12.9319	229.566	10.3878	377.146	102.524	519.015	1.81627	2.0923	1895.62	2.3434
B0034	Yes	Yes	Yes	59	male	59	Married or cohabitated	Primary school	2,001-4,000	No	Yes	No	479.452	13.2603	Yes	Others	Yes	Yes	3341.38	331.994	28.5147	11.6826	6.62464	44.9872	1.19394	92.7903	105.982	264.316	1.24633	1.59663	1613.13	2.3434
B0527	Yes	Yes	No	62	male	62	Divorces or widowed	Illiteracy	1,001-2,000	Yes	No	Yes	32.8767	4.3397	Yes	Raw coal	Yes	Yes	1712.06	320.147	48.5	21.9563	11.2862	132.742	8.09662	222.245	181.778	580.198	1.81729	2.16716	2723.56	2.3249
B0285	Yes	Yes	Yes	39	male	39	Married or cohabitated	Primary school	1,001-2,000	No	No	No	24.6575	4.8219	Yes	Raw coal	Yes	No	1909.32	219.412	21.1191	11.3838	3.90445	27.5741	0.723531	64.5462	50.2863	363.078	1.08752	1.27857	1644.62	2.3249
B0572	Yes	Yes	Yes	49	male	49	Married or cohabitated	Primary school	1,001-2,000	Yes	Yes	Yes	0	2.411	Yes	Mixed coal	Yes	Yes	2018.49	228.731	75.6419	29.8811	20.2879	173.446	6.81657	305.444	137.8	688.973	2.30803	2.28563	2702.62	2.3249
D0284	No	No	No	46	famale	46	Married or cohabitated	Illiteracy	≤ 1000	Yes	No	No	13.6986	3.0137	Yes	Firewood	No	Yes	2921.12	302.46	17.6934	5.77729	3.34162	13.1265	0.359999	40.1841	17.7554	170.665	0.649365	0.198428	697.601	2.3249
B0467	Yes	Yes	Yes	68	male	68	Divorces or widowed	Illiteracy	≤ 1000	Yes	No	No	5.4795	43.8795	Yes	Mixed coal	Yes	Yes	3641.65	536.756	26.8088	15.5101	4.2919	60.0516	3.97016	110.378	7.82547	287.177	1.12142	2.2651	1639.68	2.3249
B0076	Yes	Yes	No	47	famale	47	Divorces or widowed	Illiteracy	4,001-6,000	No	No	No	13.6986	0.6027	Yes	Others	No	Yes	3979.74	472.681	58.1089	15.5836	9.99993	104.127	4.81507	192.164	48.193	306.991	1.35287	1.30532	1277.94	2.3249
B0017	Yes	Yes	Yes	60	male	60	Divorces or widowed	Illiteracy	≤ 1000	No	Yes	Yes	10.9589	4.8219	No	Mixed coal	Yes	No	2074.13	303.006	56.4909	16.9357	9.26318	86.8637	3.54949	172.8	41.0369	462.776	1.89383	1.35806	2124.8	2.3064
D0036	Yes	No	Yes	68	male	68	Married or cohabitated	Primary school	1,001-2,000	Yes	Yes	Yes	35.6164	2.411	Yes	Mixed coal	No	Yes	2251.63	378.451	63.5694	14.6826	9.95765	159.032	6.09146	252.531	41.0754	336.29	1.43148	2.08506	1427.71	2.3064
D0009	No	No	No	52	famale	52	Married or cohabitated	Illiteracy	1,001-2,000	Yes	No	No	16.4384	0	No	Mixed coal	Yes	Yes	2952.97	873.927	41.9649	15.3155	9.87269	52.6845	0.646849	120.095	134.075	363.689	1.60407	0.13321	1493.68	2.3064
B0147	Yes	Yes	No	50	famale	32	Married or cohabitated	Secondary school	1,001-2,000	Yes	No	Yes	0.6849	2.411	Yes	Others	No	Yes	3270.43	1325.36	46.6078	30.5613	8.85983	304.859	18.669	409.417	74.9606	480.173	1.56358	4.47513	2233.61	2.3064
D0071	No	No	No	59	famale	40	Married or cohabitated	Illiteracy	≤ 1000	No	No	No	27.3973	1.2055	Yes	Raw coal	No	Yes	1385.72	558.877	74.5952	16.7181	9.54089	146.509	5.41493	252.316	74.9651	345.342	1.11886	0.965053	1347.98	2.2879
B0126	Yes	Yes	Yes	56	male	56	Married or cohabitated	Primary school	≤ 1000	Yes	No	Yes	164.384	7.2329	Yes	Raw coal	Yes	No	1675.76	317.381	29.9043	14.954	8.06072	50.1772	0.998016	103.843	133.056	455.884	1.48562	0.944661	2080	2.2879
B0019	Yes	Yes	No	39	male	39	Unmarried	Primary school	≤ 1000	No	Yes	Yes	41.0959	3.6164	No	Others	No	Yes	3759.89	314.941	98.6314	35.6929	13.7459	238.161	13.8001	399.493	130.428	853.521	2.75531	4.02322	4256.19	2.2879
B0391	Yes	Yes	Yes	61	male	61	Divorces or widowed	Illiteracy	2,001-4,000	Yes	No	No	410.959	1.2055	Yes	Raw coal	No	Yes	4183.23	167.25	17.7741	8.5399	4.78596	21.5154	0.027222	52.5316	28.8436	192.231	0.748449	0.103143	995.009	2.2879
B0107	Yes	Yes	No	47	male	47	Married or cohabitated	Primary school	≤ 1000	No	Yes	Yes	34.2466	6.0274	No	Raw coal	Yes	No	1809.76	371.035	41.4899	16.3853	7.07783	55.9219	4.71991	125.448	202.662	495.562	2.5815	3.53099	3609.24	2.2694
B0336	Yes	Yes	Yes	62	famale	62	Divorces or widowed	Primary school	≤ 1000	Yes	No	No	2.7397	43.8795	Yes	Raw coal	No	Yes	3635.84	71.6217	50.3734	30.6127	9.90246	35.5564	1.90077	128.023	77.0827	450.162	1.67885	1.33193	1433.21	2.2694
B0242	Yes	Yes	Yes	64	famale	45	Married or cohabitated	Illiteracy	1,001-2,000	Yes	No	No	14.2466	43.8795	Yes	Raw coal	No	No	2216.9	512.828	51.0394	15.0395	8.1901	78.5547	3.30664	155.907	8.29637	361.112	1.79686	4.30691	2159.14	2.2509
B0480	Yes	Yes	No	45	famale	45	Married or cohabitated	Illiteracy	≥ 6,001	Yes	No	Yes	13.6986	1.2055	No	Mixed coal	Yes	Yes	2764.69	330.982	37.5879	19.9589	6.74872	134.613	6.88631	205.318	94.0515	343.838	1.12932	2.06897	1777.93	2.2509
B0040	Yes	Yes	Yes	58	famale	58	Married or cohabitated	Illiteracy	≤ 1000	Yes	No	No	0	4.8219	Yes	Others	No	Yes	3424.04	318.47	36.9224	8.73101	8.56517	81.6752	3.55199	139.222	227.19	265.2	1.11734	1.2239	822.621	2.2509
D0200	Yes	Yes	No	48	famale	32	Married or cohabitated	Illiteracy	1,001-2,000	Yes	Yes	Yes	0.8219	7.2329	Yes	Raw coal	Yes	Yes	3101.97	650.632	100.597	21.7902	10.5973	148.474	2.2308	283.446	162.307	627.108	2.27561	2.01551	2699.4	2.2324
B0282	Yes	Yes	Yes	63	famale	50	Married or cohabitated	Illiteracy	≤ 1000	Yes	No	Yes	0	43.8795	Yes	Raw coal	No	Yes	3309.33	953.437	46.1775	12.6761	10.2074	60.5604	0.479497	129.689	929.491	482.538	1.68554	0.316712	1453.42	2.2324
B0164	Yes	Yes	Yes	74	famale	74	Married or cohabitated	Illiteracy	1,001-2,000	Yes	Yes	Yes	164.384	7.2329	No	Raw coal	Yes	Yes	5390.94	352.627	89.7827	22.2018	28.1649	139.803	4.9059	283.633	104.14	701.635	2.1741	0.970142	2040.79	2.2324
B0406	Yes	Yes	No	30	male	30	Married or cohabitated	Primary school	2,001-4,000	Yes	No	No	10.9589	0.9644	Yes	Mixed coal	No	Yes	1299.45	476.733	23.825	11.324	5.84643	105.8	5.46862	152.086	59.3237	273.302	1.02367	1.96424	1488.27	2.2139
D0016	Yes	Yes	No	45	famale	20	Married or cohabitated	Illiteracy	2,001-4,000	Yes	No	Yes	27.3973	12.537	No	Mixed coal	Yes	Yes	2755.97	168.934	114.719	23.0447	17.0521	209.648	6.57829	370.677	192.869	550.97	2.61241	4.24713	2992.18	2.2139
B0243	Yes	Yes	Yes	45	male	45	Married or cohabitated	Primary school	1,001-2,000	No	No	No	19.1781	12.0548	Yes	Raw coal	No	Yes	2796.36	675.395	47.8723	20.3624	11.9667	74.9535	2.5047	157.313	103.103	395.883	1.59078	1.78709	1727.81	2.2139
B0224	Yes	Yes	No	73	male	73	Married or cohabitated	Illiteracy	1,001-2,000	Yes	No	Yes	14.2466	6.2685	Yes	Raw coal	Yes	Yes	1343.31	124.146	106.881	38.526	16.2077	284.628	10.1546	456.141	390.685	573.787	1.94544	3.62524	2498.22	2.1954
B0581	Yes	Yes	No	59	famale	35	Married or cohabitated	Illiteracy	2,001-4,000	Yes	No	No	41.0959	12.537	No	Raw coal	Yes	Yes	1903.11	1750.2	48.4655	22.5937	7.83943	98.6202	3.61861	180.889	246.329	553.915	1.599	1.82637	2573.46	2.1954
B0187	Yes	Yes	Yes	70	male	70	Married or cohabitated	Illiteracy	2,001-4,000	No	Yes	No	8.2192	3.6164	Yes	Others	No	Yes	2375.23	344.335	21.3286	8.0344	2.8379	61.2698	3.16942	96.4567	86.8496	191.328	0.624574	0.754421	1024.76	2.1954
B0228	Yes	Yes	Yes	51	famale	51	Married or cohabitated	Primary school	2,001-4,000	Yes	No	Yes	1.0959	9.6438	Yes	Others	No	Yes	2389.13	685.969	53.0654	24.4947	11.7108	115.421	9.44027	213.288	77.7597	302.927	1.16442	3.44081	1336.46	2.1954
D0336	No	No	No	40	famale	40	Married or cohabitated	Secondary school	4,001-6,000	Yes	No	No	68.4932	2.411	Yes	Raw coal	No	Yes	2623.01	173.931	41.3027	19.2259	8.76368	63.4091	1.91191	134.33	92.5763	428.552	1.4234	1.04979	2266.19	2.1954
D0369	Yes	Yes	Yes	63	famale	40	Married or cohabitated	Primary school	1,001-2,000	No	No	No	27.3973	2.411	Yes	Raw coal	No	Yes	3059.02	631.03	47.0019	16.8136	6.58148	97.2395	9.92941	177.384	53.0156	334.221	1.26465	2.4779	2148.47	2.1954
D0359	Yes	Yes	No	48	male	48	Married or cohabitated	Illiteracy	≥ 6,001	Yes	No	Yes	28.4932	43.8795	Yes	Raw coal	Yes	Yes	3698.53	941.863	125.147	33.1034	13.0004	298.358	9.14596	478.378	87.9625	897.363	3.59407	3.6334	4761.79	2.1954
B0589	Yes	Yes	No	33	famale	13	Married or cohabitated	Illiteracy	2,001-4,000	Yes	No	No	41.0959	3.6164	Yes	Raw coal	Yes	Yes	1637.73	263.426	102.127	44.8492	20.0356	216.971	10.7108	394.407	193.943	569.089	2.76041	4.68311	3105.78	2.1769
B0544	Yes	Yes	No	64	famale	48	Married or cohabitated	Illiteracy	≤ 1000	Yes	No	No	4.1096	6.0274	No	Raw coal	Yes	Yes	1726.01	399.055	23.3415	9.91536	3.41014	55.3603	1.93617	93.6634	83.5032	277.009	0.630432	0.658922	1115.51	2.1769
B0296	Yes	Yes	Yes	52	male	30	Married or cohabitated	Primary school	≤ 1000	No	No	No	21.3699	6.0274	No	Mixed coal	No	Yes	2577.39	910.383	101.582	36.6688	17.5795	282.231	13.7574	450.899	151.97	629.426	2.62065	4.40223	3046.13	2.1769
D0215	Yes	Yes	No	24	male	24	Unmarried	Secondary school	2,001-4,000	Yes	Yes	Yes	4.5205	0.8438	Yes	Raw coal	Yes	Yes	3095.77	447.953	35.4505	16.1501	2.84	39.5841	2.7684	96.5264	9.38991	367.111	1.33331	1.75023	2411.35	2.1769
D0274	Yes	Yes	Yes	63	male	63	Married or cohabitated	Primary school	4,001-6,000	Yes	No	Yes	8.2192	1.2055	Yes	Raw coal	Yes	Yes	3526.71	393.142	49.5272	20.1707	10.227	44.4639	2.81994	126.87	26.2487	443.007	1.82219	5.44296	2253.84	2.1769
B0011	Yes	Yes	No	53	famale	30	Married or cohabitated	Secondary school	1,001-2,000	No	No	Yes	1.3699	3.6164	No	Raw coal	No	Yes	4552.85	295.392	37.4362	13.2954	4.26358	33.5541	1.07409	89.2255	57.5949	299.671	0.909981	0.255805	1378.09	2.1584
B0069	Yes	Yes	Yes	75	male	75	Married or cohabitated	Primary school	≤ 1000	Yes	Yes	Yes	13.6986	14.4658	Yes	Others	No	Yes	2121.65	564.963	29.2478	10.0684	5.7904	34.245	1.26078	80.3599	323.174	263.252	0.891027	0.407227	1098.22	2.1399
D0212	No	No	No	56	famale	56	Married or cohabitated	Illiteracy	1,001-2,000	Yes	No	Yes	6.8493	6.0274	Yes	Raw coal	Yes	Yes	2714.79	818.459	52.1416	24.2847	7.17271	113.732	5.94557	202.509	95.4624	461.07	1.40819	2.27662	2386.55	2.1399
B0389	Yes	Yes	Yes	72	famale	55	Divorces or widowed	Primary school	≤ 1000	Yes	No	No	24.6575	2.8932	Yes	Mixed coal	Yes	Yes	2862.11	689.787	34.7216	15.4135	8.01205	60.9051	3.36858	122.13	130.083	434.546	1.37701	0.911811	1809.76	2.1399
D0426	No	No	No	61	famale	61	Married or cohabitated	Illiteracy	2,001-4,000	Yes	Yes	Yes	136.986	7.2329	Yes	Raw coal	Yes	Yes	3195.15	748.71	54.4113	17.14	9.64707	64.3337	1.14296	146.158	64.063	441.112	1.40098	0.414718	1824.55	2.1399
B0168	Yes	Yes	No	48	male	48	Married or cohabitated	Primary school	≥ 6,001	No	No	No	13.6986	43.8795	Yes	Raw coal	No	Yes	1655.88	787.344	42.7118	18.6237	8.435	45.5129	2.36346	117.017	39.0428	400.303	1.58176	1.7759	2019.43	2.1214
B0238	Yes	Yes	Yes	46	male	46	Married or cohabitated	Secondary school	2,001-4,000	No	No	No	19.1781	3.6164	Yes	Others	No	Yes	2861.1	211.577	43.8927	16.093	7.39049	96.3737	8.5459	171.973	76.0041	380.071	1.51658	1.77594	1907.09	2.1214
B0229	Yes	Yes	Yes	44	famale	44	Married or cohabitated	Illiteracy	2,001-4,000	No	No	Yes	21.9178	3.6164	Yes	Others	No	Yes	4634.31	809.737	34.4018	16.1914	8.81998	88.418	4.22626	151.924	78.7228	364.416	1.57716	2.69541	2321.92	2.1214
B0505	Yes	Yes	Yes	63	famale	63	Married or cohabitated	Illiteracy	1,001-2,000	No	No	No	20.5479	9.6438	Yes	Raw coal	Yes	Yes	1460.87	494.202	85.5585	29.4111	14.9353	216.914	13.012	359.023	210.12	525.89	2.0651	4.16428	2435.74	2.0844
D0279	Yes	Yes	Yes	43	famale	43	Married or cohabitated	Illiteracy	≤ 1000	No	No	Yes	13.6986	2.411	Yes	Raw coal	Yes	Yes	2057.33	1052.84	35.34	11.5626	3.93623	76.2498	4.70056	131.725	78.5214	217.457	1.11079	3.27387	1528.81	2.0844
B0270	Yes	Yes	No	35	male	35	Married or cohabitated	Primary school	≤ 1000	No	Yes	No	0.274	1.9288	No	Raw coal	No	Yes	2696.49	652.237	135.685	38.0648	7.62577	235.287	5.77914	421.843	26.5084	883.201	2.91226	3.84218	4147.03	2.0844
D0379	Yes	Yes	No	61	male	50	Married or cohabitated	Primary school	1,001-2,000	Yes	No	No	34.2466	3.0137	Yes	Mixed coal	Yes	Yes	2838.31	320.021	53.798	23.6863	8.44323	101.751	5.44187	192.59	121.174	414.905	1.32838	2.32159	2015.85	2.0844
D0357	No	No	No	37	male	37	Married or cohabitated	Primary school	1,001-2,000	No	No	No	13.6986	2.411	Yes	Raw coal	No	Yes	1787.28	427.918	33.2474	15.7542	7.1517	205.409	14.5396	275.921	52.5355	390.297	1.34865	3.14464	2281.98	2.0659
B0379	Yes	Yes	Yes	48	male	48	Married or cohabitated	Primary school	1,001-2,000	Yes	No	No	13.6986	11.5726	Yes	Firewood	No	Yes	1991.19	440.475	47.6737	27.355	8.64426	86.2732	6.51217	175.797	21.7431	450.633	1.75782	3.24843	2411.81	2.0659
D0308	No	No	No	64	famale	44	Married or cohabitated	Illiteracy	1,001-2,000	Yes	No	No	13.9726	5.7863	Yes	Firewood	No	Yes	2098.05	304.518	51.0043	16.5637	16.7266	152.539	13.0402	249.631	187.569	469.265	1.52109	1.91119	2043.22	2.0659
B0590	Yes	Yes	No	48	male	48	Married or cohabitated	Primary school	4,001-6,000	Yes	Yes	No	6.8493	3.6164	No	Raw coal	Yes	Yes	2123.87	657.244	38.7803	17.6428	6.6742	51.4493	1.72549	115.743	90.4399	358.074	1.24334	1.00913	1857.42	2.0659
B0254	Yes	Yes	Yes	57	male	57	Married or cohabitated	Illiteracy	1,001-2,000	No	No	No	13.6986	8.4384	Yes	Raw coal	Yes	Yes	2314.78	580.7	23.6829	14.8589	2.43733	27.1808	0.737533	68.7507	136.781	378.695	1.20886	0.833001	2073.2	2.0659
B0183	Yes	Yes	Yes	42	male	42	Unmarried	Secondary school	≥ 6,001	No	No	No	10.9589	2.411	Yes	Others	No	Yes	3206.83	644.919	21.3966	11.9806	2.40306	28.7272	1.31644	65.5903	114.064	266.778	0.863743	0.789598	1526.74	2.0659
B0166	Yes	Yes	Yes	43	male	43	Married or cohabitated	Illiteracy	2,001-4,000	Yes	No	Yes	498.63	2.411	Yes	Raw coal	No	Yes	3545.72	455.098	60.8663	20.2882	11.0288	80.4317	1.52732	173.851	48.7316	510.238	1.96011	0.922936	2297.19	2.0659
B0393	Yes	Yes	Yes	70	famale	70	Divorces or widowed	Illiteracy	≤ 1000	Yes	No	No	13.6986	43.8795	Yes	Raw coal	No	Yes	1566.92	421.732	26.6028	12.5116	2.62567	63.814	2.5808	107.979	68.9672	355.651	1.02106	0.994443	1680.81	2.0474
B0192	Yes	Yes	Yes	43	male	43	Married or cohabitated	Illiteracy	1,001-2,000	No	Yes	Yes	27.3973	2.411	Yes	Others	No	Yes	2614.31	416.894	71.0129	31.5974	11.2412	143.391	12.5185	269.329	129.102	806.94	2.5364	2.54473	4205.78	2.0474
B0451	No	No	No	45	famale	26	Married or cohabitated	Illiteracy	2,001-4,000	Yes	No	Yes	24.6575	14.4658	No	Mixed coal	Yes	Yes	3408.42	1007.98	68.6268	20.9924	21.7979	184.785	6.40247	302.228	302.635	605.475	1.94073	1.93403	2123.12	2.0474
B0099	Yes	Yes	Yes	68	famale	51	Married or cohabitated	Illiteracy	4,001-6,000	Yes	No	No	13.6986	21.9397	Yes	Raw coal	No	Yes	3939.92	491.694	34.7462	8.01573	7.82144	21.8733	1.33337	73.6572	4.73231	318.98	0.919749	0.687585	1129.63	2.0474
B0096	Yes	Yes	No	64	male	64	Married or cohabitated	Illiteracy	4,001-6,000	No	No	Yes	5.4795	3.6164	No	Raw coal	No	Yes	1385.42	210.981	27.063	13.2356	4.62311	83.5375	6.89466	135.22	157.318	330.242	1.01554	1.20306	1883.95	2.0289
B0232	Yes	Yes	No	55	famale	25	Married or cohabitated	Illiteracy	≥ 6,001	Yes	No	Yes	61.6438	3.0137	Yes	Raw coal	No	Yes	2043.13	461.026	85.0872	29.3488	13.0518	230.758	9.7752	366.573	44.8107	606.622	1.84336	1.90737	2651.93	2.0289
D0268	No	No	No	48	male	48	Married or cohabitated	Primary school	2,001-4,000	Yes	Yes	No	82.1918	2.8932	Yes	Raw coal	No	Yes	2975.74	587.263	59.2385	22.9616	12.7038	300.367	17.9597	412.644	136.714	640.947	1.86433	3.59263	3142.02	2.0289
B0352	Yes	Yes	Yes	61	famale	61	Married or cohabitated	Illiteracy	≥ 6,001	No	No	Yes	13.6986	7.2329	Yes	Mixed coal	Yes	Yes	3708.63	520.232	29.233	15.8527	5.20879	53.0433	6.41581	109.586	53.3495	236.991	0.969057	1.36553	1400.82	2.0289
B0041	Yes	Yes	No	47	famale	26	Married or cohabitated	Illiteracy	1,001-2,000	Yes	No	No	68.4932	3.0137	Yes	Raw coal	No	Yes	4036.22	498.42	72.6501	21.4461	9.95349	111.505	8.75302	224.081	94.0453	406.718	1.5997	3.07109	2047.26	2.0289
B0377	Yes	Yes	No	60	famale	40	Married or cohabitated	Primary school	2,001-4,000	Yes	No	Yes	13.6986	1.2055	Yes	Raw coal	No	Yes	5365.26	351.593	42.8702	19.6229	7.71248	118.09	7.6557	195.79	104.822	344.975	1.36794	2.89982	1673.64	2.0289
D0280	No	No	No	29	male	29	Married or cohabitated	Primary school	1,001-2,000	Yes	No	Yes	0.9589	0	Yes	Raw coal	No	Yes	1824.7	346.253	84.9211	30.0222	13.0333	118.974	2.1906	248.639	160.45	776.54	2.39291	1.99691	3631.26	2.0104
B0307	Yes	Yes	No	50	famale	30	Married or cohabitated	Illiteracy	1,001-2,000	Yes	No	No	71.4286	14.4658	No	Mixed coal	Yes	Yes	3365.82	968.107	58.6885	19.9875	7.79725	39.2943	0.159562	125.132	21.3127	552.246	2.38635	2.30459	2674.94	2.0104
B0375	Yes	Yes	Yes	53	male	53	Married or cohabitated	Primary school	≤ 1000	No	Yes	No	27.3973	43.8795	Yes	Raw coal	Yes	Yes	3551.78	233.801	42.4473	23.1321	7.05108	213.961	13.3376	299.764	91.9994	411.658	1.68273	4.87287	2355.6	2.0104
B0208	Yes	Yes	Yes	48	famale	29	Married or cohabitated	Illiteracy	4,001-6,000	Yes	Yes	Yes	5.4795	21.9397	Yes	Mixed coal	Yes	Yes	2067.75	468.468	41.1483	14.4898	9.65694	110.847	5.00085	180.863	86.9007	356.7	1.63706	2.27116	1947.69	1.9734
D0327	Yes	Yes	No	60	male	60	Married or cohabitated	Secondary school	2,001-4,000	No	Yes	Yes	27.3973	6.0274	Yes	Mixed coal	Yes	Yes	3216.67	453.017	63.5209	35.8442	6.9219	99.6371	5.54728	210.961	235.163	638.995	1.99463	2.62814	3673.51	1.9734
D0048	Yes	Yes	Yes	64	famale	44	Married or cohabitated	Illiteracy	2,001-4,000	No	Yes	No	68.4932	31.3425	Yes	Mixed coal	Yes	Yes	1556.54	890.296	89.3446	22.8687	18.6684	140.634	2.38873	273.119	60.3776	624.029	2.64643	1.27811	2653.39	1.9549
B0289	Yes	Yes	Yes	48	male	48	Married or cohabitated	Primary school	2,001-4,000	No	Yes	No	0	4.8219	Yes	Raw coal	No	Yes	1788.21	1015.18	43.5798	11.8628	9.69341	77.9356	3.36249	145.948	361.829	565.14	1.76583	3.11551	2198.99	1.9549
D0411	No	No	No	35	famale	17	Married or cohabitated	Primary school	≥ 6,001	Yes	No	No	24.6575	1.5671	No	Mixed coal	Yes	Yes	2078.3	835.049	17.0923	9.81309	2.53285	60.7528	3.12525	93.136	32.7212	247.356	0.650385	0.560889	1137.38	1.9549
D0131	No	No	No	48	famale	48	Married or cohabitated	Primary school	2,001-4,000	Yes	No	Yes	13.6986	3.0137	Yes	Raw coal	Yes	Yes	2601.97	871.961	56.8022	19.9163	7.20476	54.4394	2.04907	140.203	32.009	505.711	1.49824	1.01965	2303	1.9549
B0246	Yes	Yes	Yes	52	male	52	Married or cohabitated	Illiteracy	1,001-2,000	Yes	Yes	No	142.466	0.1205	Yes	Raw coal	Yes	Yes	2610.37	303.535	13.9323	8.80705	1.29994	25.0877	0.899448	49.7525	65.9898	194.364	0.535717	0.174207	1014.17	1.9364
B0217	Yes	Yes	No	48	male	48	Married or cohabitated	Primary school	2,001-4,000	Yes	No	Yes	164.384	7.2329	No	Raw coal	No	Yes	2815.06	276.03	31.4239	14.4772	7.32704	77.8145	4.29013	134.951	183.911	452.085	1.86805	1.71982	2301.8	1.9364
D0153	No	No	No	67	male	67	Married or cohabitated	Primary school	2,001-4,000	Yes	No	No	0	43.8795	Yes	Raw coal	Yes	Yes	4158.61	681.418	63.1235	19.914	7.93309	57.0482	2.06499	149.62	96.987	576.057	2.44998	1.46168	2599.52	1.9364
D0211	Yes	Yes	No	50	famale	50	Married or cohabitated	Illiteracy	≥ 6,001	No	No	No	17.8082	3.6164	No	Raw coal	Yes	Yes	1723.66	378.308	43.5337	15.3902	3.9259	38.729	0.251613	101.47	133.752	377.705	1.26526	0.456726	1897.06	1.9179
D0228	No	No	No	28	male	28	Married or cohabitated	Secondary school	1,001-2,000	Yes	Yes	Yes	49.3151	21.6986	Yes	Raw coal	Yes	Yes	1969.37	437.345	65.9233	36.0434	17.0102	324.722	16.15	459.652	180.941	760.766	2.44774	4.78796	3566.66	1.9179
B0452	Yes	Yes	Yes	46	male	46	Married or cohabitated	Primary school	1,001-2,000	Yes	Yes	No	32.8767	7.2329	No	Mixed coal	Yes	Yes	2244.75	443.195	41.9077	15.7431	15.33	62.1016	0.101985	134.924	25.4172	445.347	1.64187	3.93878	1712.97	1.9179
B0256	Yes	Yes	Yes	52	famale	52	Married or cohabitated	Primary school	2,001-4,000	Yes	No	No	19.1781	1.2055	Yes	Raw coal	No	Yes	2260.55	996.884	23.8225	11.0417	3.55335	64.95	3.18436	106.447	66.4151	322.341	1.06242	1.3148	1555.81	1.9179
B0262	Yes	Yes	No	42	famale	42	Married or cohabitated	Illiteracy	≤ 1000	No	No	No	4.1096	43.8795	Yes	Raw coal	Yes	Yes	3650.3	398.2	52.3248	13.2128	7.32281	62.7745	0.764198	136.209	171.032	381.484	1.57842	0.722366	1792.07	1.9179
B0317	Yes	Yes	Yes	47	male	47	Married or cohabitated	Primary school	≤ 1000	No	No	Yes	5.4795	43.8795	Yes	Raw coal	No	Yes	4157.92	410.948	42.0961	23.1583	6.82738	117.496	8.42004	197.628	88.471	348.319	1.47586	4.6799	2269.4	1.9179
B0084	Yes	Yes	Yes	49	male	49	Married or cohabitated	Secondary school	2,001-4,000	Yes	Yes	Yes	34.2466	12.0548	Yes	Others	No	Yes	5833.47	165.686	79.8593	27.611	19.8921	153.642	4.24697	284.583	175.496	615.813	2.50675	1.93641	2797.39	1.9179
B0525	Yes	Yes	Yes	60	famale	60	Married or cohabitated	Illiteracy	1,001-2,000	Yes	Yes	Yes	2.7397	35.0795	No	Raw coal	Yes	Yes	1963.49	684.998	47.9337	22.8793	5.86371	92.9669	4.54862	173.999	76.0727	475.766	1.57601	2.00993	2577.46	1.8994
B0277	Yes	Yes	No	41	male	41	Married or cohabitated	Primary school	2,001-4,000	No	Yes	Yes	10.274	3.6164	Yes	Raw coal	No	Yes	1997.16	762.745	46.4928	23.1771	8.45211	80.7539	4.64564	162.869	65.2964	401.037	1.39119	2.28068	1987.54	1.8994
B0497	Yes	Yes	No	63	famale	46	Married or cohabitated	Illiteracy	4,001-6,000	Yes	No	No	5.4795	2.411	No	Raw coal	Yes	Yes	2426.05	573.823	29.9107	12.0697	3.79332	71.4406	3.60487	120.639	122.772	311.616	0.96933	1.06003	1653.75	1.8994
D0316	Yes	Yes	No	48	male	20	Married or cohabitated	High school or above	1,001-2,000	Yes	Yes	Yes	99.726	72.3288	Yes	Raw coal	Yes	Yes	3192.05	313.046	118.188	41.4942	19.5306	246.681	14.3067	438.944	399.581	898.255	3.14538	7.22865	4231.39	1.8994
B0489	Yes	Yes	Yes	47	male	47	Married or cohabitated	Primary school	1,001-2,000	Yes	No	No	4.1096	0	Yes	Raw coal	Yes	Yes	4825.19	1023.4	59.3435	19.5549	19.7096	339.431	12.0348	449.511	155.016	493.946	1.66953	1.87868	1521	1.8994
B0515	Yes	Yes	Yes	62	male	62	Unmarried	Illiteracy	1,001-2,000	Yes	No	Yes	0	0	No	Mixed coal	Yes	Yes	1718.84	645.981	107.616	35.03	28.723	162.137	2.49521	334.385	63.6606	1010.51	2.56395	0.829846	2737.23	1.8809
D0362	No	No	No	53	famale	36	Married or cohabitated	Secondary school	1,001-2,000	No	No	No	34.2466	3.0137	Yes	Raw coal	Yes	Yes	2148.03	1085.37	60.0107	23.7847	8.6885	119.541	5.44625	217.194	73.1188	406.497	1.50296	2.32159	2108.26	1.8809
D0408	Yes	Yes	Yes	65	famale	65	Married or cohabitated	Illiteracy	2,001-4,000	Yes	No	No	0	6.0274	No	Raw coal	Yes	Yes	2599.09	925.349	30.0849	31.4214	6.70563	45.6756	3.80356	117.457	76.1698	276.348	0.93622	2.28336	1792.92	1.8809
B0249	Yes	Yes	Yes	67	male	67	Married or cohabitated	Primary school	4,001-6,000	Yes	Yes	No	0	43.8795	Yes	Raw coal	No	Yes	3233.57	290.688	74.9204	31.4918	19.2307	98.1602	4.36366	227.897	117.263	404.671	1.99159	3.19122	1635.8	1.8809
D0349	No	No	No	37	male	37	Married or cohabitated	Secondary school	2,001-4,000	Yes	Yes	Yes	2.7397	43.8795	Yes	Mixed coal	No	Yes	3515.21	1088.17	44.2403	22.2911	9.70565	126.193	5.70464	207.909	324.507	465.202	1.58371	2.923	2127.91	1.8809
D0246	Yes	Yes	No	41	famale	22	Married or cohabitated	Illiteracy	≥ 6,001	Yes	No	Yes	12.3288	2.411	Yes	Others	No	Yes	3589.41	471.874	34.4155	17.2181	5.14096	108.904	4.6403	169.795	91.512	364.79	1.09078	2.44471	1749.53	1.8809
B0513	Yes	Yes	Yes	59	famale	40	Married or cohabitated	Illiteracy	≤ 1000	Yes	No	No	498.63	21.9397	Yes	Raw coal	Yes	Yes	1615.69	179.183	34.1846	12.8359	8.06029	27.8979	0.216766	82.8862	21.5042	324.839	1.29186	0.158339	1396.76	1.8624
D0335	No	No	No	63	famale	63	Married or cohabitated	Illiteracy	2,001-4,000	Yes	No	Yes	34.2466	15.0685	Yes	Raw coal	No	Yes	2110.99	722.834	102.973	25.7769	16.2325	246.966	8.28234	399.893	59.0356	606.569	2.88088	3.19408	3478.84	1.8624
B0454	Yes	Yes	No	71	male	71	Divorces or widowed	Primary school	2,001-4,000	Yes	No	Yes	20.5479	43.8795	No	Mixed coal	Yes	Yes	4874.4	453.27	74.3957	19.2186	23.816	210.422	6.78052	334.068	90.733	594.104	2.04949	1.35189	2001.86	1.8624
B0089	Yes	Yes	Yes	55	male	55	Married or cohabitated	Primary school	1,001-2,000	Yes	Yes	No	16.4384	2.411	Yes	Others	No	Yes	2911.97	219.258	62.5496	28.7172	16.621	81.296	4.4023	193.166	103.634	639.785	2.35771	1.10692	3149.9	1.8587
B0530	Yes	Yes	No	53	famale	30	Married or cohabitated	Illiteracy	2,001-4,000	Yes	No	No	4.1096	6.0274	No	Raw coal	Yes	Yes	2696.45	894	81.86	30.2519	16.755	109.529	3.0514	239.982	82.2521	602.356	1.99861	1.66093	2287.7	1.855
D0415	No	No	No	46	male	46	Married or cohabitated	Primary school	2,001-4,000	Yes	Yes	Yes	13.6986	9.6438	Yes	Raw coal	Yes	Yes	2133.94	724.417	38.7262	13.7457	9.56838	76.1687	2.1601	140.273	161.129	297.009	1.32358	0.320196	1396.65	1.85315
B0355	Yes	Yes	Yes	44	male	44	Unmarried	Illiteracy	1,001-2,000	Yes	No	No	13.6986	24.1096	No	Mixed coal	Yes	Yes	1744.32	269.418	41.664	15.8776	8.43992	69.132	2.47382	137.193	69.5952	431.663	1.13096	0.657837	1444.16	1.8513
B0244	Yes	Yes	No	48	famale	20	Divorces or widowed	Illiteracy	≤ 1000	No	No	Yes	13.6986	6.0274	Yes	Raw coal	No	Yes	1432.77	532.629	35.7471	11.9093	9.82192	80.1429	3.02683	140.532	94.9318	282.007	1.24051	1.12741	1214.99	1.8476
D0326	Yes	Yes	Yes	51	male	51	Married or cohabitated	Primary school	2,001-4,000	Yes	Yes	Yes	20.5479	4.8219	Yes	Raw coal	Yes	Yes	2527.06	293.083	59.8817	27.8741	7.77492	375.748	19.2786	490.231	84.2526	691.081	1.82352	4.61922	3499.48	1.84575
D0276	No	No	No	41	male	41	Married or cohabitated	Secondary school	2,001-4,000	Yes	Yes	Yes	6.8493	43.8795	Yes	Raw coal	No	Yes	2012.94	935.8	61.769	19.6274	9.78541	97.7042	2.35146	190.94	83.2012	494.381	1.63052	0.913249	2048.3	1.83465
D0113	No	No	No	60	famale	42	Divorces or widowed	Illiteracy	≤ 1000	No	No	No	20.5479	4.8219	Yes	Raw coal	No	Yes	1675.07	237.842	17.7587	7.34192	2.08246	14.4641	0.0754685	41.6232	10.4319	214.4	0.783933	0.188811	1062.2	1.8254
D0163	Yes	Yes	No	48	famale	22	Married or cohabitated	Illiteracy	1,001-2,000	No	No	No	49.863	12.537	Yes	Raw coal	Yes	Yes	2339.16	499.149	144.471	50.3319	24.9777	780.04	46.7276	1046.12	685.327	1274.96	2.86579	9.07478	5383.43	1.8254
B0169	Yes	Yes	No	23	male	23	Married or cohabitated	Secondary school	≥ 6,001	Yes	Yes	Yes	4.1096	43.8795	Yes	Raw coal	No	Yes	4093.99	690.262	46.3938	17.0922	14.7982	161.214	5.16751	244.491	551.794	462.615	1.80727	1.54341	1803.18	1.8217
D0412	Yes	Yes	No	36	male	16	Married or cohabitated	Secondary school	≥ 6,001	Yes	No	No	24.6575	1.5671	No	Raw coal	Yes	Yes	3186.21	412.043	44.8173	10.829	8.83266	17.9755	0.869723	83.156	27.5363	438.719	1.14197	0.110274	1402.59	1.81985
D0560	No	No	No	72	male	72	Married or cohabitated	Primary school	1,001-2,000	Yes	Yes	Yes	14.2857	12.0548	Yes	Firewood	No	Yes	2826.44	271.183	177.986	30.1918	22.3671	349.942	8.73275	588.931	451.815	1189.64	3.33032	2.48693	3588.64	1.81615
B0237	Yes	Yes	No	41	famale	41	Married or cohabitated	High school or above	≥ 6,001	Yes	No	Yes	2.7397	3.6164	Yes	Raw coal	No	Yes	2769.65	401.569	44.3269	49.3334	14.5309	182.069	12.4618	302.446	151.86	400.184	1.27554	4.61852	2347.11	1.8106
D0029	No	No	No	50	male	50	Married or cohabitated	Secondary school	1,001-2,000	Yes	Yes	No	6.8493	6.0274	No	Mixed coal	No	Yes	2956.64	704.071	52.4506	17.9339	11.423	253.302	13.3476	348.25	279.849	487.855	1.76322	3.44335	2274.19	1.8106
D0297	No	No	No	62	famale	29	Married or cohabitated	Primary school	≤ 1000	Yes	No	No	68.4932	0.6027	Yes	Raw coal	Yes	Yes	2211.34	1409.79	12.2456	7.43547	1.83334	15.9188	0.68493	38.005	43.4469	212.546	0.895512	0.653136	1067.56	1.80505
D0275	Yes	Yes	No	71	male	71	Married or cohabitated	Illiteracy	1,001-2,000	Yes	No	No	4.1096	12.537	Yes	Raw coal	Yes	Yes	1743.86	450.672	38.5735	13.7802	2.60364	76.995	3.04299	134.858	68.301	321.391	0.959766	1.03773	1664.32	1.8032
B0028	Yes	Yes	No	45	famale	38	Married or cohabitated	Illiteracy	≤ 1000	Yes	No	Yes	68.4932	14.4658	Yes	Others	Yes	Yes	1788.41	912.218	55.0988	26.1538	9.72677	146.099	6.79018	243.305	182.632	582.747	1.71582	3.24444	2873.92	1.7958
B0321	Yes	Yes	Yes	47	male	47	Married or cohabitated	Illiteracy	1,001-2,000	Yes	No	No	149.589	8.4384	No	Mixed coal	No	Yes	4329.29	731.602	29.2015	12.7309	4.97505	71.9396	4.23561	122.861	23.3681	218.967	0.915626	1.84029	1205.15	1.7958
B0518	Yes	Yes	Yes	55	famale	34	Married or cohabitated	Illiteracy	2,001-4,000	Yes	No	No	0	3.6164	No	Raw coal	Yes	No	2201.1	269.655	42.388	19.0177	9.90618	93.357	11.1352	175.362	39.1254	342.112	1.51347	3.47548	2247.63	1.7921
B0068	Yes	Yes	Yes	57	male	57	Divorces or widowed	Illiteracy	≤ 1000	Yes	Yes	No	13.6986	7.2329	Yes	Others	No	Yes	2908.78	402.924	35.2716	10.7858	6.11917	44.2689	0.68123	96.9648	113.292	405.907	1.18406	0.750048	1639.09	1.7921
B0288	Yes	Yes	Yes	37	male	37	Married or cohabitated	Secondary school	1,001-2,000	Yes	Yes	Yes	5.4795	2.411	Yes	Raw coal	No	Yes	1948.6	707.72	20.308	12.0543	2.64787	19.5353	0.367081	54.7648	72.4614	321.246	0.958877	0.144218	1697.76	1.78655
B0381	Yes	Yes	Yes	52	male	52	Married or cohabitated	Primary school	≤ 1000	No	No	Yes	10.274	3.0137	Yes	Raw coal	No	Yes	1599.23	250.424	36.541	17.7509	6.90512	101.324	8.18925	170.482	93.0715	361.263	1.35781	2.75749	2108.6	1.78285
B0278	Yes	Yes	No	36	famale	36	Married or cohabitated	Illiteracy	≤ 1000	Yes	No	No	4.1096	43.8795	No	Mixed coal	No	Yes	2623.96	519.007	47.5212	14.7443	7.41834	85.7068	3.78507	158.988	17.3056	429.942	1.37596	1.25397	1680.84	1.78285
B0396	Yes	Yes	No	70	male	70	Divorces or widowed	Primary school	1,001-2,000	Yes	Yes	No	13.6986	19.2877	No	Mixed coal	Yes	Yes	2635.92	210.649	31.8206	11.4473	5.56094	82.5804	3.5969	134.865	58.8505	368.153	1.33215	1.06243	1826.13	1.78285
D0418	No	No	No	18	male	18	Unmarried	High school or above	1,001-2,000	Yes	No	Yes	36.7671	12.0548	Yes	Raw coal	No	Yes	3105.91	571.195	189.481	45.8458	19.3953	338.475	9.45129	600.933	213.556	1049.23	3.65039	4.14382	4378.58	1.7736
B0563	Yes	Yes	No	41	famale	41	Married or cohabitated	Illiteracy	1,001-2,000	Yes	Yes	No	36.9863	3.9781	No	Raw coal	Yes	Yes	2026.49	188.785	78.5018	33.0942	19.1379	173.406	9.99603	313.962	178.629	592.636	2.41417	3.5534	2966.09	1.76805
D0005	No	No	No	48	male	48	Married or cohabitated	Secondary school	≥ 6,001	Yes	Yes	No	6.8493	11.5726	Yes	Mixed coal	No	Yes	4289.34	431.623	141.637	57.4847	19.5515	209.849	11.4158	436.559	53.3269	619.951	2.16123	5.23501	2494.52	1.76065
B0104	Yes	Yes	Yes	49	famale	30	Married or cohabitated	Primary school	1,001-2,000	Yes	No	Yes	16.4384	4.8219	Yes	Others	No	Yes	3356.93	366.451	99.8288	25.548	17.3615	146.892	8.08227	296.839	27.5212	482.063	1.47159	2.92265	1305.43	1.7588
B0108	Yes	Yes	No	32	famale	10	Married or cohabitated	Secondary school	≤ 1000	No	No	No	13.6986	2.8932	Yes	Raw coal	Yes	No	1355.15	616.037	57.0929	24.7495	9.21435	73.6708	2.82453	166.392	93.0492	487.843	1.55943	2.37616	2420.99	1.75695
B0313	Yes	Yes	No	43	famale	43	Married or cohabitated	Illiteracy	1,001-2,000	Yes	Yes	No	4.1096	43.8795	Yes	Others	Yes	Yes	3477.37	324.43	23.0482	11.7869	2.88541	59.8818	2.27663	99.717	23.0536	358.922	1.02087	0.696926	1561.72	1.75695
B0490	Yes	Yes	Yes	61	famale	61	Married or cohabitated	Illiteracy	2,001-4,000	Yes	No	Yes	8.2192	6.0274	No	Raw coal	Yes	Yes	2274.71	282.145	47.4756	24.0644	9.97368	95.2822	5.18038	181.429	104.458	410.454	1.69373	2.18127	1929.2	1.7551
B0162	Yes	Yes	No	30	famale	14	Married or cohabitated	Illiteracy	2,001-4,000	Yes	No	No	17.8082	3.6164	Yes	Raw coal	No	Yes	2877.07	202.17	18.8961	16.1225	2.4144	40.3997	3.32959	80.9612	18.1018	326.029	1.1172	1.30684	2179.78	1.74955
B0173	Yes	Yes	No	49	male	49	Married or cohabitated	Primary school	4,001-6,000	Yes	Yes	Yes	27.3973	1.6877	Yes	Raw coal	Yes	Yes	1753.94	418.533	61.7321	55.2542	17.7533	134.607	15.4295	284.17	163.466	405.309	1.75901	6.54721	2999.89	1.744
D0432	No	No	No	40	male	40	Married or cohabitated	Primary school	1,001-2,000	No	No	No	0	2.411	No	Raw coal	No	Yes	2898.62	326.456	72.6035	14.8255	17.5412	116.531	3.162	224.433	120.82	482.183	1.67369	1.05737	1377.11	1.73475
B0361	Yes	Yes	Yes	65	famale	65	Married or cohabitated	Illiteracy	2,001-4,000	Yes	No	No	13.6986	2.411	No	Mixed coal	Yes	Yes	2339.49	317.439	37.9732	10.8747	4.90892	96.1501	4.07227	153.838	153.262	253.136	0.839996	1.5074	1242.93	1.73105
D0380	Yes	No	Yes	64	famale	64	Married or cohabitated	Illiteracy	1,001-2,000	No	No	No	106.849	12.0548	Yes	Mixed coal	No	Yes	2007.09	446.061	55.9946	23.7117	9.90457	140.813	6.85006	237.049	82.7924	375.245	1.28968	3.20174	1768.88	1.7181
D0218	No	No	No	62	male	62	Married or cohabitated	Primary school	≥ 6,001	Yes	Yes	Yes	4.1096	1.4466	Yes	Raw coal	Yes	Yes	4777.33	295.616	25.29	9.19639	2.80546	75.9634	3.46692	116.531	133.172	344.895	0.842653	1.36097	1483.28	1.71625
D0318	No	No	No	44	male	44	Married or cohabitated	Primary school	4,001-6,000	No	No	No	4.9315	6.2685	Yes	Raw coal	No	Yes	1461.29	422.093	34.9498	18.0861	3.78761	88.6244	7.23726	152.471	78.9503	177.607	0.662188	3.48607	1276.98	1.7144
D0365	Yes	Yes	No	34	male	34	Married or cohabitated	Primary school	1,001-2,000	No	Yes	Yes	27.3973	0.6027	No	Raw coal	Yes	Yes	2602.34	1170.56	37.8313	22.7344	5.33394	561.999	25.1986	652.856	126.379	678.661	1.31421	4.98431	2700.41	1.70885
D0313	No	No	No	57	famale	29	Divorces or widowed	Illiteracy	≤ 1000	No	No	No	6.8493	1.2055	Yes	Raw coal	Yes	Yes	2519.51	857.413	40.6633	20.4576	9.64196	44.3348	2.13038	116.958	14.0945	416.112	1.59374	1.14657	2096.88	1.69775
D0324	No	No	No	50	male	40	Divorces or widowed	High school or above	≥ 6,001	Yes	Yes	Yes	27.3973	7.2329	Yes	Others	No	Yes	2793.58	124.636	67.7906	29.4286	11.942	122.166	5.10933	235.546	253.021	500.429	1.67546	2.50027	2362.49	1.69775
B0204	Yes	Yes	Yes	63	famale	43	Married or cohabitated	Illiteracy	≤ 1000	Yes	No	No	32.8767	5.7863	Yes	Raw coal	No	Yes	2366.32	847.523	37.9735	15.1244	10.132	56.1128	2.44235	121.407	965.007	445.056	1.4587	1.03933	1864.66	1.69405
B0498	Yes	Yes	No	64	male	64	Married or cohabitated	Illiteracy	1,001-2,000	Yes	Yes	Yes	4.1096	43.8795	No	Raw coal	Yes	Yes	1678.58	639.219	47.4265	17.8181	4.62685	162.207	7.1289	239.006	48.3309	457.084	1.48243	2.05337	2463.17	1.6848
B0591	Yes	Yes	No	39	famale	39	Married or cohabitated	Primary school	2,001-4,000	Yes	No	No	5.4795	21.9397	Yes	Others	No	Yes	2240.98	312.342	63.9292	23.7353	15.2449	207.848	5.92696	316.564	342.069	807.721	1.89624	1.9801	2793.63	1.6848
B0472	Yes	Yes	No	48	male	48	Married or cohabitated	Primary school	4,001-6,000	Yes	Yes	No	13.6986	4.8219	Yes	Mixed coal	Yes	Yes	3063.38	405.183	77.9634	33.5635	14.385	371.736	17.5344	514.748	104.19	844.065	2.61437	4.68927	4067.19	1.67555
B0258	Yes	Yes	Yes	60	famale	40	Divorces or widowed	Illiteracy	≤ 1000	No	No	No	1.3699	1.2055	Yes	Raw coal	No	Yes	3715.81	277.767	40.2419	18.9066	6.87581	151.585	6.79195	223.98	45.1444	414.409	1.38971	2.11484	2088.8	1.6737
B0348	Yes	Yes	Yes	46	famale	46	Married or cohabitated	Illiteracy	2,001-4,000	Yes	Yes	Yes	10.9589	2.411	Yes	Mixed coal	Yes	Yes	2543.9	300.362	49.8244	16.689	8.42823	106.766	4.65242	185.779	86.3675	268.275	0.952785	1.20869	1268.58	1.67
B0583	Yes	Yes	Yes	59	famale	59	Married or cohabitated	Illiteracy	≤ 1000	No	Yes	Yes	0	2.411	Yes	Raw coal	Yes	Yes	1644.49	481.893	39.6118	14.5215	5.84266	78.5854	6.10228	144.39	50.7144	208.742	0.784439	1.73828	1091.79	1.6589
B0109	Yes	Yes	Yes	43	male	43	Married or cohabitated	Secondary school	2,001-4,000	Yes	Yes	No	27.3973	6.0274	Yes	Raw coal	Yes	Yes	2814.87	247.337	34.3272	20.2391	6.2244	82.2915	4.56948	147.132	50.7272	407.186	1.32639	1.98668	1944.08	1.65705
B0202	Yes	Yes	Yes	56	male	56	Married or cohabitated	Illiteracy	≤ 1000	Yes	No	No	49.3151	7.2329	Yes	Firewood	No	Yes	3573.33	138.401	46.7769	15.7529	13.6981	88.4877	3.22995	167.675	255.923	501.097	2.44198	2.67686	2664.62	1.64595
D0266	No	No	No	46	famale	46	Unmarried	Illiteracy	1,001-2,000	Yes	No	No	3.4247	12.537	Yes	Others	No	Yes	2778.74	1484.26	36.0439	15.6486	3.55673	54.4078	1.65623	111.117	55.5083	357.797	1.12576	0.930482	1905.49	1.64225
D0099	Yes	No	Yes	64	famale	50	Married or cohabitated	Illiteracy	≤ 1000	Yes	No	No	0	1.2055	Yes	Raw coal	Yes	Yes	3837.91	344.674	22.7535	6.56611	3.98276	22.9337	0.974711	56.958	12.0691	231.763	0.580688	0.63898	938.13	1.64225
D0135	Yes	Yes	No	40	male	40	Married or cohabitated	Primary school	≤ 1000	No	Yes	No	0	6.0274	Yes	Raw coal	Yes	Yes	2982	178.867	18.4477	6.10192	4.01049	105.099	5.2896	138.895	73.2997	239.891	0.78435	1.46454	1271.24	1.6293
D0378	No	No	No	38	famale	19	Married or cohabitated	Primary school	1,001-2,000	Yes	No	Yes	5.4795	43.8795	Yes	Mixed coal	Yes	Yes	4252.77	344.366	130.142	40.2672	30.1612	172.88	8.68651	380.448	143.614	857.633	2.49342	4.45158	2524.99	1.62005
D0234	Yes	Yes	No	50	male	50	Married or cohabitated	Secondary school	2,001-4,000	Yes	Yes	Yes	82.1918	14.4658	No	Mixed coal	Yes	Yes	2561.44	1678.12	111.231	44.1303	20.7135	219.248	14.0246	408.866	472.557	920.239	3.1976	7.89289	4662.31	1.6145
B0311	Yes	Yes	No	36	male	36	Married or cohabitated	Primary school	4,001-6,000	No	Yes	Yes	82.1918	4.8219	Yes	Mixed coal	Yes	Yes	3975.13	305.286	44.066	22.9697	8.13989	87.5879	4.31631	166.754	182.851	490.216	1.68291	3.24914	2613.11	1.6071
D0167	Yes	Yes	No	57	male	57	Married or cohabitated	Primary school	2,001-4,000	Yes	No	Yes	41.0959	7.2329	Yes	Mixed coal	Yes	Yes	3017.21	939.993	49.7837	18.918	9.35871	86.8591	2.2308	167.026	161.344	500.958	1.78387	1.9955	2358.95	1.6034
B0046	No	No	No	35	famale	10	Married or cohabitated	Illiteracy	≥ 6,001	No	No	No	6.8493	7.2329	Yes	Raw coal	No	Yes	2614.69	0	56.6055	15.825	9.73345	97.2461	6.02006	185.125	68.402	470.28	1.70609	4.18208	2536.09	1.60155
B0078	Yes	Yes	No	30	famale	12	Married or cohabitated	Primary school	2,001-4,000	No	No	Yes	5.4795	0.4822	Yes	Others	No	Yes	4190.26	661.487	109.586	46.8372	18.0486	269	9.56642	452.256	52.7344	778.183	2.35408	2.94618	3424.59	1.5997
B0211	Yes	Yes	No	49	male	49	Married or cohabitated	Primary school	2,001-4,000	Yes	No	Yes	164.384	2.8932	Yes	Raw coal	No	Yes	2676.53	436.932	56.6563	17.9187	13.3619	168.341	7.83075	263.515	195.13	817.961	1.69936	2.18435	2620.86	1.59415
D0422	No	No	No	60	famale	30	Married or cohabitated	Illiteracy	2,001-4,000	Yes	No	No	5.4795	43.8795	Yes	Raw coal	No	Yes	2237.34	407.738	34.3994	18.4894	5.74512	125.591	8.98642	193.047	349.956	250.877	1.05761	4.37097	1505.24	1.5923
B0578	Yes	Yes	Yes	49	famale	49	Married or cohabitated	Illiteracy	2,001-4,000	Yes	No	No	10.9589	2.411	No	Raw coal	Yes	Yes	2267.13	1015.39	57.9441	23.3097	11.3673	110.886	5.82983	208.734	199.786	372.944	1.41897	2.34284	1824.46	1.57935
D0309	No	No	No	48	male	48	Married or cohabitated	Secondary school	1,001-2,000	No	Yes	Yes	41.0959	3.6164	Yes	Raw coal	No	Yes	2561.02	679.654	89.8547	21.6749	16.7376	110.178	2.08771	240.219	206.26	558.438	2.19759	1.19856	2180.48	1.57935
B0167	Yes	Yes	No	43	male	43	Married or cohabitated	Primary school	2,001-4,000	Yes	No	No	68.4932	7.2329	No	Raw coal	Yes	Yes	1781.1	594.671	64.4798	22.4663	18.9771	163.03	14.0591	282.688	665.21	670.474	2.35921	2.65204	3322.32	1.5775
B0327	Yes	Yes	Yes	57	male	50	Married or cohabitated	Illiteracy	1,001-2,000	Yes	Yes	No	14.2466	12.537	Yes	Mixed coal	Yes	Yes	3191.46	761.721	76.4098	16.4998	7.91001	129.608	2.57205	232.69	294.68	467.489	1.7193	2.56393	2371.72	1.5775
D0328	Yes	Yes	No	34	famale	34	Married or cohabitated	Primary school	4,001-6,000	Yes	No	Yes	0.4384	14.4658	Yes	Raw coal	No	Yes	2240.94	459	46.3577	19.5693	5.66171	44.745	0.345754	116.131	287.381	428.856	1.62188	0.898838	2436.51	1.57565
B0380	Yes	Yes	Yes	46	famale	30	Married or cohabitated	Illiteracy	1,001-2,000	Yes	No	No	16.4384	3.0137	Yes	Raw coal	No	Yes	3067.95	199.3	27.0849	14.0812	5.09288	75.942	3.89556	125.986	82.5752	314.273	1.148	1.65596	1730.55	1.57565
B0382	Yes	Yes	Yes	54	famale	54	Divorces or widowed	Illiteracy	1,001-2,000	No	No	Yes	0	2.411	Yes	Raw coal	Yes	Yes	3812.58	580.712	82.6631	16.4648	7.73636	120.265	1.96907	228.899	50.0721	530.313	1.51295	0.718195	2196.6	1.5701
B0455	Yes	Yes	No	42	male	18	Married or cohabitated	Primary school	4,001-6,000	Yes	No	No	12.3288	2.411	Yes	Mixed coal	Yes	Yes	4961.72	528.823	103.536	29.9834	14.4924	188.889	7.4819	344.2	125.733	514.584	2.26327	3.30837	2169.51	1.5701
D0249	No	No	No	39	male	39	Married or cohabitated	Primary school	1,001-2,000	Yes	No	No	13.6986	2.411	Yes	Raw coal	Yes	Yes	1896.42	775.527	45.3711	21.2433	9.39446	97.3037	3.73629	176.825	99.0975	465.62	1.8717	2.10825	2760.73	1.56825
D0376	Yes	Yes	No	49	famale	49	Married or cohabitated	Primary school	2,001-4,000	No	Yes	No	109.589	8.0767	No	Mixed coal	Yes	Yes	2855.06	481.536	126.839	30.2058	9.80472	233.469	8.80936	408.952	145.964	595.911	1.99135	2.94615	2777.77	1.56825
D0241	No	No	No	41	famale	20	Married or cohabitated	Primary school	1,001-2,000	No	No	No	4.1096	43.8795	Yes	Others	No	Yes	4747.35	1112.51	45.3272	16.9915	7.29238	88.448	3.12511	160.617	78.7452	487.081	1.59765	2.81738	1827.75	1.56825
D0552	No	No	No	53	famale	53	Married or cohabitated	Illiteracy	2,001-4,000	Yes	No	No	20.5479	6.0274	Yes	Firewood	No	Yes	2391.73	397.761	44.6362	19.4026	7.36294	200.503	10.9045	282.269	121.729	425.593	1.62653	3.38066	2255.48	1.5664
D0139	Yes	Yes	No	45	famale	45	Divorces or widowed	Primary school	1,001-2,000	Yes	No	No	49.863	43.8795	Yes	Raw coal	Yes	No	2212.31	509.525	144.733	50.9308	19.9425	429.224	16.3524	660.571	416.294	1091.79	2.73585	3.91536	3960.3	1.56085
B0595	Yes	Yes	No	60	male	60	Married or cohabitated	Illiteracy	2,001-4,000	No	No	Yes	11.3699	3.9781	Yes	Raw coal	No	Yes	1600.57	352.648	21.9081	9.59627	2.93453	34.1843	2.99982	71.4873	29.1001	257.2	0.814346	0.983772	1379.63	1.559
B0519	Yes	Yes	Yes	58	famale	40	Divorces or widowed	Illiteracy	≤ 1000	No	No	No	6.8493	4.3397	No	Raw coal	Yes	No	1134.12	484.834	45.9205	15.592	12.2034	45.5001	0.754554	119.555	109.278	389.299	1.65839	0.140461	1452.69	1.5553
B0032	Yes	Yes	Yes	54	famale	54	Married or cohabitated	Illiteracy	≤ 1000	Yes	Yes	Yes	3.5616	12.537	Yes	Others	No	Yes	1816.8	154.663	46.4656	9.19958	7.84596	63.6259	0.854027	127.484	99.5339	251.294	0.866836	0.411275	601.008	1.55345
B0566	Yes	Yes	No	59	male	59	Married or cohabitated	Illiteracy	1,001-2,000	Yes	No	No	0	4.2192	No	Raw coal	Yes	Yes	2391.31	295.509	37.6328	16.4648	6.05962	58.2988	3.78482	122.041	87.6386	306.721	1.0402	2.21389	1655.06	1.54605
D0352	No	No	No	44	famale	20	Married or cohabitated	Illiteracy	2,001-4,000	Yes	Yes	No	9.589	6.0274	Yes	Raw coal	No	Yes	4428.27	681.168	30.4516	11.963	8.13821	56.0962	2.26356	108.776	117.979	271.541	1.34932	1.10307	1058.04	1.54605
B0181	Yes	Yes	Yes	53	male	53	Married or cohabitated	Illiteracy	4,001-6,000	Yes	Yes	No	9.589	2.411	Yes	Raw coal	No	Yes	3199.49	603.827	88.2229	26.9787	11.3145	161.876	7.39528	295.234	48.8715	540.973	1.96678	3.46713	2539.08	1.5368
B0118	Yes	Yes	No	46	male	46	Married or cohabitated	Primary school	≤ 1000	Yes	Yes	Yes	13.6986	2.8932	Yes	Raw coal	No	Yes	3919.91	383.677	44.978	19.4602	9.54318	54.9436	3.77514	132.128	216.745	537.937	2.06749	2.28203	2515.89	1.5331
B0567	Yes	Yes	Yes	47	famale	47	Married or cohabitated	Illiteracy	≥ 6,001	Yes	Yes	Yes	10.9589	1.2055	Yes	Raw coal	Yes	Yes	2167.58	782.504	35.4941	18.619	5.81815	63.0402	3.54095	125.972	54.8932	370.382	1.19161	1.38258	1937.34	1.53125
D0033	Yes	Yes	No	74	famale	54	Divorces or widowed	Illiteracy	≤ 1000	No	No	No	27.3973	1.4466	No	Others	No	No	2970.83	291.389	58.9144	14.6416	6.39601	66.6389	2.04713	148.129	8.36987	447.153	1.37417	0.806211	1875.27	1.5294
B0502	Yes	Yes	No	33	famale	12	Married or cohabitated	Illiteracy	≤ 1000	No	No	No	10.9589	1.8082	Yes	Raw coal	Yes	Yes	1686.79	220.602	53.5808	20.3543	7.82403	76.6825	4.16953	162.171	93.1428	344.916	1.33945	1.60759	1765.49	1.522
B0263	Yes	Yes	No	33	male	33	Married or cohabitated	Primary school	1,001-2,000	Yes	No	Yes	13.6986	12.0548	No	Raw coal	No	Yes	2239.11	1648.07	61.2054	24.3108	10.4631	120.042	5.01922	220.757	59.1303	459.583	1.8358	3.06256	2710.77	1.52015
D0392	Yes	Yes	Yes	42	male	43	Married or cohabitated	Primary school	2,001-4,000	No	No	Yes	0	3.9781	Yes	Raw coal	Yes	Yes	2602.43	770.764	34.8624	14.5261	3.74749	41.4441	1.43031	95.7149	167.102	324.37	0.916493	0.361001	1625.5	1.52015
D0323	Yes	Yes	No	53	male	53	Married or cohabitated	Secondary school	2,001-4,000	No	No	No	49.3151	6.0274	Yes	Raw coal	No	Yes	2528.41	880.392	62.4859	20.3265	4.36653	111.27	3.32491	201.522	109.939	521.981	1.82321	2.17937	2680.43	1.5146
D0156	Yes	Yes	No	60	famale	60	Divorces or widowed	Illiteracy	1,001-2,000	No	No	No	13.6986	1.8082	Yes	Raw coal	No	Yes	2636.69	1086.11	50.6231	19.534	6.51057	104.962	5.16598	186.269	30.1211	394.349	1.4515	2.44513	2120.44	1.51275
D0031	No	No	No	49	famale	18	Married or cohabitated	Illiteracy	4,001-6,000	No	No	Yes	13.6986	5.7863	Yes	Mixed coal	Yes	Yes	1560	1695.64	53.0739	20.1138	10.4605	240.029	10.3551	333.867	209.169	557.931	1.60195	2.65738	2358.59	1.50905
B0404	Yes	Yes	No	38	male	38	Married or cohabitated	Primary school	1,001-2,000	No	Yes	No	2.7397	6.0274	Yes	Others	No	No	3401.45	422.513	40.0153	15.0188	5.93956	33.707	1.5086	95.4721	14.3494	338.404	1.2834	0.426945	1423.29	1.50905
B0390	Yes	Yes	Yes	47	famale	47	Married or cohabitated	Illiteracy	2,001-4,000	Yes	No	Yes	0	2.411	Yes	Mixed coal	Yes	Yes	2465.62	228.691	32.9902	14.3188	6.37062	71.7405	2.90917	128.147	96.6807	329.787	1.09354	1.8089	1728.52	1.50535
B0103	Yes	Yes	Yes	48	male	48	Married or cohabitated	Illiteracy	1,001-2,000	No	Yes	Yes	0	3.6164	Yes	Others	No	Yes	3268.91	230.082	41.0944	15.4151	6.41033	49.0245	1.32172	112.751	189.217	340.614	1.13776	0.728557	1514.05	1.50535
D0556	Yes	Yes	Yes	64	male	64	Divorces or widowed	Primary school	≤ 1000	No	Yes	No	24.6575	2.8932	Yes	Raw coal	No	Yes	2433.07	410.448	38.1151	14.1036	10.4349	82.1008	2.87164	147.474	70.793	392.369	1.5436	1.3228	1589.43	1.5035
B0123	Yes	Yes	Yes	70	male	70	Married or cohabitated	Primary school	≤ 1000	No	No	Yes	61.6438	7.2329	Yes	Others	Yes	Yes	1544.63	373.057	48.0516	12.3749	7.14182	44.7869	1.90028	114.044	105.879	365.075	1.16709	1.03529	1680.62	1.49795
B0267	Yes	Yes	Yes	53	male	53	Married or cohabitated	Secondary school	≥ 6,001	Yes	Yes	Yes	27.3973	9.0411	Yes	Raw coal	Yes	Yes	2261.51	375.825	67.6252	28.0185	13.0131	145.02	9.47765	262.725	361.863	504.326	1.89704	3.44268	2519.97	1.49795
D0204	Yes	Yes	No	53	male	68	Married or cohabitated	Illiteracy	≤ 1000	No	No	No	1.3699	12.0548	Yes	Others	No	Yes	2915.14	233.823	37.5577	12.0827	7.0565	92.8079	5.21471	154.411	76.3084	377.047	1.48925	0.512582	1661.68	1.4961
B0356	Yes	Yes	No	35	male	35	Married or cohabitated	Primary school	2,001-4,000	Yes	No	Yes	8.2192	4.3397	Yes	Mixed coal	No	No	3146.93	296.24	67.1605	31.9475	13.3607	151.841	10.4011	274.443	170.758	698.568	2.39617	3.70504	3295.65	1.49425
B0561	Yes	Yes	No	51	famale	51	Married or cohabitated	Illiteracy	2,001-4,000	Yes	No	No	0	2.411	Yes	Raw coal	No	Yes	2147.62	284.51	51.3108	19.039	5.58397	43.9969	2.43479	122.033	24.8838	436.716	1.77206	1.1056	2243.05	1.4924
D0132	Yes	Yes	Yes	48	famale	26	Married or cohabitated	Illiteracy	≥ 6,001	Yes	Yes	Yes	41.0959	87.7589	Yes	Mixed coal	No	Yes	1514.35	304.148	128.942	30.5519	18.9276	197.114	13.4713	388.429	172.693	700.081	3.44859	7.21566	4182.34	1.49055
D0112	Yes	Yes	No	87	male	60	Married or cohabitated	Illiteracy	2,001-4,000	No	No	Yes	0	1.2055	Yes	Raw coal	No	Yes	4560.88	264.149	11.3825	10.0012	1.18451	8.28121	0.793216	31.5512	3.8512	209.239	0.701529	0.366335	1305.39	1.49055
D0278	No	No	No	69	famale	69	Married or cohabitated	Primary school	1,001-2,000	Yes	No	Yes	32.8767	2.411	Yes	Others	No	Yes	1614.49	374.906	41.565	11.0535	5.7578	66.6797	1.87079	126.723	174.019	288.354	1.08395	0.740543	1262.84	1.48685
B0558	Yes	Yes	Yes	61	famale	61	Married or cohabitated	Illiteracy	1,001-2,000	Yes	No	No	0	1.4466	No	Raw coal	Yes	Yes	2361.09	886.767	24.8806	8.25583	3.23844	27.5047	0.113973	63.9022	23.9324	311.219	0.686972	0.116264	1262.96	1.485
B0119	Yes	Yes	Yes	52	male	52	Married or cohabitated	Secondary school	1,001-2,000	Yes	No	No	13.6986	1.4466	Yes	Raw coal	Yes	No	2288.07	303.15	55.5969	22.0384	15.6319	233.359	12.6942	338.806	83.6259	523.779	1.77284	3.46478	2420.83	1.48315
D0295	Yes	Yes	No	51	famale	51	Married or cohabitated	Primary school	1,001-2,000	Yes	No	No	13.6986	1.2055	Yes	Others	No	Yes	2729.18	617.095	15.5173	9.11933	1.35325	14.5303	1.27479	41.5991	46.3869	237.672	0.709983	0.0437466	1318.07	1.4813
D0294	No	No	No	50	male	50	Unmarried	Primary school	1,001-2,000	Yes	Yes	No	32.8767	28.9315	Yes	Raw coal	Yes	Yes	3763.27	456.152	54.8612	15.3038	10.6393	109.183	3.80707	193.678	164.755	448.05	2.04791	2.23403	2226.22	1.4813
D0066	Yes	No	Yes	42	famale	20	Divorces or widowed	Illiteracy	≥ 6,001	No	No	No	4.1096	43.8795	Yes	Raw coal	No	Yes	3264.01	458.373	38.6395	8.44067	5.56862	89.9919	3.10503	145.628	199.745	277.855	1.0455	0.490475	1074.97	1.47945
B0341	Yes	Yes	Yes	41	famale	20	Married or cohabitated	Illiteracy	≤ 1000	Yes	Yes	No	13.6986	43.8795	Yes	Mixed coal	Yes	Yes	2518.42	482.149	22.2925	9.0417	3.57487	19.5585	0.741916	55.0641	7.14309	233.254	0.984315	0.462933	1086.57	1.4739
D0383	Yes	Yes	No	44	famale	44	Married or cohabitated	Illiteracy	2,001-4,000	Yes	No	Yes	27.3973	12.0548	Yes	Raw coal	Yes	Yes	2839.05	412.116	209.662	68.184	35.2094	365.695	13.9512	692.069	146.53	990.766	3.8868	5.00724	3843.1	1.4739
B0273	Yes	Yes	Yes	80	male	80	Married or cohabitated	Illiteracy	≤ 1000	No	No	Yes	0	43.8795	Yes	Raw coal	No	Yes	2686.25	258.156	34.2521	12.4454	9.20343	61.5541	1.58665	118.889	125.793	469.732	1.70251	1.31382	1857.86	1.47205
B0255	Yes	Yes	Yes	44	male	44	Married or cohabitated	Secondary school	1,001-2,000	Yes	No	No	27.3973	7.2329	Yes	Raw coal	Yes	Yes	2397.59	881.645	59.2135	23.762	11.5065	69.9834	2.59807	166.139	47.8699	525.271	1.96659	0.753504	2154.8	1.46465
B0145	Yes	Yes	Yes	57	famale	39	Married or cohabitated	Illiteracy	1,001-2,000	No	No	No	13.6986	1.2055	Yes	Raw coal	Yes	Yes	2762.05	846.399	89.9872	24.2086	11.8829	77.7778	4.39507	207.835	60.9947	597.413	1.87624	2.42954	2714.67	1.46095
B0533	Yes	Yes	No	42	famale	20	Married or cohabitated	Illiteracy	≤ 1000	Yes	No	No	0	4.2192	Yes	Raw coal	Yes	Yes	1623.48	375.542	42.1981	17.339	6.77131	79.124	8.98326	154.081	18.0637	263.776	1.1239	2.81452	1846.15	1.4554
B0457	Yes	Yes	No	29	male	29	Married or cohabitated	Primary school	4,001-6,000	No	No	No	9.589	1.4466	No	Mixed coal	Yes	Yes	2450.4	679.83	55.5273	19.1745	10.9003	182.263	8.69241	276.134	135.387	509.651	1.65244	2.50362	1947.46	1.44985
D0430	Yes	Yes	No	41	famale	41	Married or cohabitated	Illiteracy	2,001-4,000	Yes	No	No	93.1507	6.0274	No	Raw coal	No	Yes	4846.73	600.173	82.6221	22.5702	13.1069	104.449	3.17959	225.451	120.076	460.737	1.93236	1.4978	2098.93	1.44245
D0267	No	No	No	58	famale	25	Divorces or widowed	Illiteracy	4,001-6,000	Yes	No	Yes	13.6986	6.0274	Yes	Raw coal	No	Yes	2479.02	361.138	22.9427	13.1018	2.56332	397.573	17.1661	453.15	40.4341	517.244	1.04311	2.62182	2377.42	1.4406
B0459	Yes	Yes	No	61	famale	42	Divorces or widowed	Illiteracy	4,001-6,000	Yes	Yes	No	12.3288	2.411	Yes	Mixed coal	Yes	Yes	2089.3	158.667	41.1711	20.8197	8.234	179.461	9.09869	258.292	106.857	441.705	1.31876	2.62391	2160.95	1.43875
D0050	No	No	No	69	male	65	Married or cohabitated	Primary school	1,001-2,000	Yes	No	No	49.863	43.8795	Yes	Raw coal	Yes	Yes	4342.59	641.194	146.789	45.3809	35.2992	323.267	9.84724	560.243	194.267	785.162	3.49961	3.25966	3934.95	1.4369
D0230	No	No	No	28	famale	12	Married or cohabitated	High school or above	≥ 6,001	No	No	No	2.7397	2.411	Yes	Raw coal	No	Yes	2681.67	1302.98	59.2051	21.649	18.8102	92.6257	3.82016	195.929	55.4905	451.603	1.50821	1.54627	2237.02	1.43505
B0388	Yes	Yes	Yes	73	famale	73	Divorces or widowed	Primary school	1,001-2,000	No	No	No	164.384	7.2329	Yes	Raw coal	No	Yes	3716.75	642.597	60.8745	16.551	9.20817	96.5751	5.25782	188.221	324.471	343.953	1.09026	1.11192	1349.96	1.43505
B0029	Yes	Yes	Yes	53	famale	30	Married or cohabitated	Illiteracy	≥ 6,001	Yes	No	Yes	9.589	2.411	No	Mixed coal	Yes	No	2182.66	660.314	42.1591	22.5639	6.80882	118.561	8.7751	198.506	154.252	318.544	1.12455	3.7378	1925.89	1.4295
B0568	Yes	Yes	No	37	famale	37	Married or cohabitated	Primary school	4,001-6,000	No	Yes	No	36.5753	8.0767	No	Raw coal	Yes	Yes	2351.45	1021.39	46.7216	25.6869	8.23315	132.783	7.32395	220.114	105.922	419.457	1.36649	2.59268	2134.31	1.4295
D0413	Yes	Yes	No	32	male	14	Married or cohabitated	Primary school	2,001-4,000	Yes	No	No	4.9315	0.7233	Yes	Raw coal	No	Yes	3574.83	364.465	40.4717	17.9268	6.76659	73.766	3.69534	142.226	49.5433	304.175	0.989993	1.43289	1465.94	1.42765
D0219	Yes	Yes	No	47	male	47	Married or cohabitated	Primary school	1,001-2,000	No	Yes	No	41.0959	6.0274	No	Raw coal	Yes	Yes	2161.91	268.845	25.1071	8.17065	3.83333	160.207	8.86992	206.135	64.3702	289.504	0.948755	2.04772	1361.39	1.4184
B0370	Yes	Yes	No	28	famale	28	Married or cohabitated	Primary school	4,001-6,000	No	No	No	9.589	1.4466	No	Raw coal	Yes	Yes	3542.41	725.568	22.911	15.1788	3.89981	98.7487	5.9517	146.5	113.647	257	0.779506	2.2871	1403.13	1.41655
D0226	Yes	Yes	No	44	famale	44	Married or cohabitated	Primary school	1,001-2,000	Yes	No	No	1.3699	3.9781	Yes	Others	No	Yes	2297.99	540.055	19.9227	13.1064	3.31765	59.4793	9.83311	105.545	24.3131	279.283	1.15317	2.71121	2276.57	1.4147
D0287	No	No	No	64	famale	64	Married or cohabitated	Illiteracy	≤ 1000	Yes	No	Yes	2.7397	6.2685	Yes	Raw coal	Yes	Yes	1291.28	926.796	28.7009	12.137	4.07608	160.441	6.69415	211.901	69.6479	304.655	0.824399	1.2617	1447.14	1.411
B0487	Yes	Yes	No	41	male	41	Married or cohabitated	Primary school	2,001-4,000	Yes	No	No	10.9589	1.2055	Yes	Raw coal	Yes	Yes	1556.15	930.658	34.521	14.0415	4.76395	30.6624	1.09883	84.6169	67.5041	318.615	0.946163	0.629016	1492.54	1.411
D0283	No	No	No	29	famale	29	Married or cohabitated	Primary school	1,001-2,000	No	No	Yes	0.9589	0	Yes	Firewood	No	Yes	1919.02	1116.33	61.0204	27.6296	12.655	81.941	1.97428	184.983	158.536	623.332	1.98624	1.86857	3139.79	1.411
B0587	Yes	Yes	Yes	61	male	61	Married or cohabitated	Illiteracy	2,001-4,000	Yes	No	No	1.3699	8.4384	Yes	Raw coal	Yes	Yes	1919.34	593.334	43.1969	23.271	5.95846	138.359	9.36188	219.536	12.9889	327.524	0.973912	3.69288	1788.63	1.411
B0584	Yes	Yes	No	33	famale	16	Married or cohabitated	Primary school	2,001-4,000	Yes	No	Yes	6.8493	2.411	Yes	Raw coal	Yes	Yes	1810.18	132.927	102.987	51.0291	22.3673	548.087	25.8455	749.419	62.8967	783.647	2.32149	6.86674	2952.4	1.4073
B0571	Yes	Yes	No	48	male	48	Married or cohabitated	Primary school	4,001-6,000	No	Yes	Yes	54.7945	6.389	No	Raw coal	Yes	Yes	1637.95	1071.64	57.158	26.1734	8.98897	118.188	7.66032	217.718	112.7	403.833	1.40854	3.71582	2222.48	1.40545
B0501	Yes	Yes	No	56	famale	30	Divorces or widowed	Illiteracy	≤ 1000	Yes	No	Yes	34.2466	3.0137	No	Raw coal	Yes	Yes	2077.06	402.905	51.8126	24.7332	10.9549	127.453	7.09298	221.601	145.147	483.197	1.79033	2.21778	2478.5	1.40545
B0223	Yes	Yes	No	31	male	31	Divorces or widowed	Primary school	4,001-6,000	Yes	Yes	Yes	47.9452	43.8795	Yes	Raw coal	No	Yes	1583.63	826.351	87.2806	35.1579	16.6834	618.875	35.7276	793.322	405.935	954.546	2.758	6.06487	4637.59	1.4036
B0318	Yes	Yes	Yes	35	male	35	Married or cohabitated	Primary school	2,001-4,000	Yes	No	Yes	6.8493	43.8795	No	Mixed coal	Yes	Yes	3584.84	783.219	62.0307	22.578	11.1905	321.053	14.039	430.708	129.438	644.073	2.16342	3.01975	2434.33	1.4036
B0323	Yes	Yes	Yes	33	famale	13	Married or cohabitated	Primary school	1,001-2,000	Yes	No	Yes	149.589	43.8795	Yes	Mixed coal	No	Yes	3907.33	1019.87	60.9865	23.0713	11.9463	309.992	14.0808	419.499	116.412	558.301	1.57257	2.95471	2161.57	1.4036
B0594	Yes	Yes	No	47	male	47	Married or cohabitated	Secondary school	2,001-4,000	Yes	No	Yes	4.1096	43.8795	No	Raw coal	Yes	Yes	968.17	266.22	31.7729	16.2544	3.40851	50.7724	2.37966	104.374	24.9543	406.518	1.36	0.714567	2167.45	1.40175
D0265	Yes	Yes	No	65	male	65	Married or cohabitated	Illiteracy	2,001-4,000	Yes	No	Yes	299.178	21.9397	No	Mixed coal	Yes	Yes	3003.45	176.158	63.5084	18.8222	8.59902	334.206	11.6969	436.69	82.2725	771.553	1.9953	1.87712	3098.38	1.40175
B0330	Yes	Yes	Yes	47	famale	26	Married or cohabitated	Illiteracy	4,001-6,000	Yes	No	No	82.1918	6.0274	Yes	Raw coal	No	Yes	2849.27	332.099	53.9713	28.3533	13.1897	331.294	14.2296	440.735	142.721	569.763	1.82227	3.61283	2735.55	1.3999
D0356	Yes	Yes	No	49	famale	49	Married or cohabitated	Illiteracy	1,001-2,000	Yes	No	No	13.6986	9.6438	Yes	Raw coal	Yes	Yes	2016.38	258.501	16.2449	5.48087	4.31671	60.5153	2.38396	88.8942	50.2343	194.343	0.646875	0.600785	953.541	1.39805
D0094	No	No	No	75	famale	75	Married or cohabitated	Illiteracy	1,001-2,000	No	No	No	13.6986	12.0548	Yes	Others	Yes	Yes	3586.83	483.062	43.6743	20.5217	9.57444	85.9472	2.69987	162.11	72.31	504.717	2.16996	2.21153	2783.75	1.39065
B0305	Yes	Yes	Yes	48	famale	48	Married or cohabitated	Illiteracy	2,001-4,000	Yes	No	No	41.0959	2.411	No	Mixed coal	Yes	Yes	3931.83	1275.98	33.0706	17.3933	6.88051	103.383	4.42878	165.029	41.8503	375.694	1.39382	1.5067	1856.13	1.3888
B0284	Yes	Yes	Yes	49	male	49	Married or cohabitated	Secondary school	1,001-2,000	No	Yes	Yes	19.1781	1.8082	Yes	Raw coal	Yes	Yes	1839.45	817.062	24.6107	13.7749	4.10788	57.0911	2.64944	101.941	75.7781	319.727	1.08191	2.22718	1784.34	1.38695
B0272	Yes	Yes	Yes	47	male	47	Married or cohabitated	Illiteracy	≤ 1000	No	No	No	41.0959	43.8795	No	Raw coal	Yes	Yes	2163.03	485.775	45.9142	15.3946	13.6148	120.764	4.07653	199.449	168.255	636.835	1.65615	0.75126	2112.91	1.3851
B0175	Yes	Yes	No	50	male	50	Married or cohabitated	Secondary school	≥ 6,001	Yes	No	No	1.5068	1.4466	No	Raw coal	Yes	Yes	4836.14	221.904	32.5553	16.7156	5.56111	474.83	23.2043	552.446	70.971	526.306	1.05485	4.04256	2380.36	1.3814
B0186	No	No	No	52	male	52	Divorces or widowed	Primary school	1,001-2,000	Yes	Yes	Yes	2.7397	2.411	Yes	Firewood	No	Yes	3411.58	107.178	36.1513	15.0627	9.71525	82.2018	4.13908	146.964	97.6627	331.88	1.35113	1.57262	1755.57	1.3777
D0344	Yes	Yes	Yes	48	famale	27	Married or cohabitated	Primary school	≥ 6,001	Yes	No	No	13.6986	4.8219	Yes	Raw coal	Yes	Yes	1367.14	775.478	81.2622	37.7581	13.4614	188.199	9.50148	329.909	65.1057	501.617	1.73212	3.49045	2085.1	1.37585
D0264	No	No	No	21	famale	18	Unmarried	Secondary school	1,001-2,000	No	No	No	0.274	6.2685	Yes	Others	No	Yes	4868.19	483.957	38.0622	14.3703	6.75923	50.9229	1.9831	112.001	104.14	242.785	0.890926	0.808998	1101.49	1.37585
D0122	Yes	Yes	Yes	60	male	60	Married or cohabitated	Illiteracy	≤ 1000	Yes	Yes	No	99.726	43.8795	Yes	Mixed coal	Yes	Yes	3681.1	274.457	93.2465	23.0419	9.07535	147.956	5.20231	278.227	263.617	693.375	2.52315	3.1101	3641.04	1.374
B0573	No	No	No	40	male	40	Married or cohabitated	Primary school	4,001-6,000	No	No	Yes	7.1233	12.537	Yes	Others	No	Yes	2102.54	549.504	55.8341	25.5248	10.4914	476.083	20.9521	588.613	358.524	776.474	2.14245	7.10303	3726.89	1.3703
D0208	No	No	No	42	male	42	Unmarried	Illiteracy	≥ 6,001	Yes	Yes	No	22.8767	2.0493	No	Mixed coal	Yes	Yes	3221.5	394.24	28.5941	15.7592	5.1093	65.9661	3.37869	118.627	86.7101	340.945	1.19106	2.16519	2023.75	1.35735
D0162	No	No	No	56	famale	56	Married or cohabitated	Primary school	1,001-2,000	Yes	Yes	No	10.9589	6.0274	Yes	Raw coal	No	Yes	3570.73	346.937	67.3571	19.5811	9.1201	120.012	6.4914	222.29	15.5903	520.243	2.2971	1.66113	3091.49	1.35735
B0531	Yes	Yes	Yes	49	male	49	Married or cohabitated	Primary school	2,001-4,000	Yes	Yes	No	8.2192	4.3397	Yes	Raw coal	No	Yes	1867.13	546.12	49.7906	28.0874	11.3643	69.3816	3.27121	161.611	497.485	366.236	1.39781	1.85285	1717.08	1.35365
B0241	Yes	Yes	No	18	male	18	Unmarried	High school or above	≥ 6,001	Yes	Yes	No	13.1507	3.0137	Yes	Others	No	Yes	2691.53	182.047	38.2099	14.1639	5.76484	81.7221	4.08476	143.846	113.575	380.58	1.1151	0.657099	1792.59	1.34995
B0004	Yes	Yes	Yes	34	famale	34	Married or cohabitated	Primary school	≤ 1000	Yes	No	No	0.5479	1.2055	No	Mixed coal	Yes	No	1566.76	447.327	36.4924	20.6643	6.9376	42.3759	3.23015	109.192	64.2053	276.042	1.14576	2.30254	1755.92	1.3481
B0184	Yes	Yes	No	25	male	25	Unmarried	Secondary school	1,001-2,000	Yes	Yes	Yes	41.0959	12.537	Yes	Others	No	Yes	2807.38	1112.83	41.5679	25.0637	10.5908	417.343	20.407	514.856	44.893	631.495	1.47673	5.23323	2478.85	1.34625
B0170	Yes	Yes	No	45	famale	45	Married or cohabitated	Illiteracy	2,001-4,000	Yes	No	No	68.4932	2.8932	Yes	Raw coal	Yes	Yes	2712.1	390.244	21.6994	8.3956	4.22955	31.8655	1.24339	67.2561	67.483	242.394	0.659911	0.0977172	912.411	1.34255
D0381	No	No	No	57	male	57	Married or cohabitated	Illiteracy	2,001-4,000	Yes	Yes	No	42.7397	6.0274	No	Raw coal	Yes	Yes	2639.32	723.933	70.2202	30.606	21.0405	123.978	5.66838	251.329	109.681	470.782	1.871	2.57292	2609.3	1.3407
B0541	Yes	Yes	No	60	male	60	Married or cohabitated	Primary school	1,001-2,000	Yes	Yes	Yes	21.3699	1.8082	Yes	Raw coal	Yes	Yes	1838.3	452.194	99.1227	21.4082	10.9985	194.552	5.89042	331.469	126.877	615.354	1.8874	1.52521	2437.25	1.33885
D0221	Yes	Yes	Yes	71	famale	71	Divorces or widowed	Illiteracy	2,001-4,000	Yes	No	Yes	27.3973	1.8082	No	Raw coal	Yes	Yes	2891.88	434.022	26.7108	13.7181	4.85989	91.5216	3.78316	140.289	82.3223	267.339	0.861454	2.66782	1243.6	1.33885
D0315	Yes	Yes	No	51	male	51	Married or cohabitated	Secondary school	1,001-2,000	No	No	Yes	49.1507	12.0548	Yes	Raw coal	No	Yes	3744.46	455.03	80.0913	31.252	11.3019	150.421	7.35758	279.996	358.741	500.749	2.1211	2.51402	2666.89	1.3296
B0301	Yes	Yes	No	30	famale	30	Married or cohabitated	Primary school	4,001-6,000	Yes	No	No	99.726	43.8795	No	Mixed coal	No	Yes	1929.18	500.069	99.2697	50.4303	14.3801	150.375	6.81033	320.925	133.095	724.621	2.34571	3.46448	3693.17	1.32775
D0329	No	No	No	35	famale	35	Married or cohabitated	Secondary school	4,001-6,000	Yes	No	No	213.699	2.411	Yes	Raw coal	Yes	Yes	2117.12	334.605	79.7771	31.308	14.376	171.573	6.23381	302.862	864.623	596.739	2.20249	2.79739	3152.11	1.3259
B0466	Yes	Yes	Yes	58	male	58	Married or cohabitated	Primary school	≤ 1000	No	Yes	No	0	1.2055	Yes	Mixed coal	Yes	Yes	4162.35	1137.56	66.8683	27.3563	15.0712	145.898	5.57951	260.184	144.597	503.235	2.01861	1.99501	2467.46	1.3185
B0366	Yes	No	Yes	43	male	43	Married or cohabitated	Secondary school	≥ 6,001	No	Yes	Yes	10.9589	3.6164	No	Mixed coal	Yes	Yes	4327.07	419.068	46.8131	17.0563	6.44452	229.652	14.2197	313.912	88.7438	387.814	1.15925	2.56861	2131.05	1.31665
D0165	No	No	No	59	famale	11	Divorces or widowed	Illiteracy	2,001-4,000	Yes	No	No	5.4795	6.2685	No	Mixed coal	No	Yes	1343.25	280.871	28.5417	10.5062	5.3977	23.4799	0.602684	68.1763	22.2219	215.723	0.812987	0.875187	1020.86	1.31295
D0345	No	No	No	32	male	32	Married or cohabitated	Primary school	4,001-6,000	Yes	Yes	Yes	22.8767	6.0274	Yes	Raw coal	Yes	Yes	2486.71	481.914	134.906	30.151	24.5648	120.773	4.32003	313.683	55.8486	1001.8	2.6722	1.79581	3106.18	1.31295
B0097	Yes	Yes	Yes	55	famale	55	Married or cohabitated	Illiteracy	≥ 6,001	Yes	No	No	13.6986	21.9397	Yes	Others	No	Yes	887.068	607.658	23.3397	14.5053	4.13818	56.3954	3.93375	102.167	144	308.079	1.17086	2.49236	1991.43	1.30555
D0553	Yes	Yes	No	39	famale	39	Married or cohabitated	Primary school	2,001-4,000	Yes	No	No	41.0959	14.4658	Yes	Mixed coal	Yes	Yes	1798.92	345.36	53.417	14.5987	8.42801	65.1078	0.102345	141.369	84.1888	338.617	1.41322	0.411927	1476.91	1.30555
B0115	Yes	Yes	Yes	42	famale	42	Married or cohabitated	Illiteracy	2,001-4,000	No	No	Yes	13.6986	28.9315	Yes	Raw coal	Yes	No	3676.12	640.382	115.962	31.5652	20.0605	105.679	5.05385	277.13	348.147	711.343	2.53404	1.10669	2825.9	1.30555
D0247	No	No	No	64	famale	50	Divorces or widowed	Illiteracy	1,001-2,000	No	No	No	2.7397	1.2055	Yes	Others	No	Yes	2513.68	1034.55	51.5152	18.3001	8.8133	101.29	3.86955	182.648	110.35	344.365	1.08369	1.18874	1315.56	1.30185
D0559	Yes	No	Yes	60	famale	60	Married or cohabitated	Illiteracy	4,001-6,000	Yes	No	Yes	9.589	3.6164	Yes	Raw coal	Yes	Yes	4612.13	1312.39	74.6863	19.3472	5.66118	107.373	3.55633	210.3	78.8827	430.078	1.4711	2.30637	2213.19	1.29815
B0280	Yes	Yes	Yes	67	male	60	Married or cohabitated	Illiteracy	1,001-2,000	No	Yes	Yes	6.5753	2.411	Yes	Raw coal	No	Yes	1970.48	774.918	72.249	20.6158	19.2963	155.517	4.79257	272.126	143.577	350.916	1.68625	1.35487	1213.84	1.2963
B0523	Yes	Yes	No	35	famale	10	Married or cohabitated	Primary school	2,001-4,000	Yes	No	Yes	4.1096	43.8795	Yes	Raw coal	Yes	Yes	1796.95	110.353	59.1248	25.9209	12.5502	84.1612	3.68069	185.168	476.727	479.332	1.85321	1.8948	1907.63	1.2926
B0134	Yes	Yes	Yes	73	male	73	Married or cohabitated	Primary school	≤ 1000	No	No	No	0	1.2055	Yes	Raw coal	Yes	Yes	1508.27	754.453	39.2994	11.7465	8.63657	77.0121	5.76078	142.405	73.4711	210.831	1.00887	2.69251	957.334	1.29075
D0203	Yes	Yes	No	52	male	52	Married or cohabitated	Primary school	≥ 6,001	No	Yes	Yes	20.5479	1.8082	Yes	Others	No	Yes	4147.04	966.739	35.6908	19.8353	4.53655	87.1688	5.07093	151.948	30.0964	416.183	1.44724	2.00353	2505.36	1.29075
B0485	No	No	No	42	male	42	Married or cohabitated	Primary school	2,001-4,000	No	Yes	Yes	2.7397	3.6164	No	Raw coal	No	Yes	2132.41	654.706	120.501	28.2507	17.5574	319.985	12.8428	498.672	114.893	776.927	2.70102	2.61438	3040.69	1.2889
B0141	Yes	Yes	Yes	45	male	45	Married or cohabitated	Illiteracy	2,001-4,000	Yes	Yes	No	49.3151	4.3397	Yes	Raw coal	No	No	3864.5	446.038	48.6382	16.6108	7.76137	54.7839	5.57631	132.949	148.541	384.414	1.23375	1.08213	1849.96	1.2889
B0579	Yes	Yes	No	37	male	37	Married or cohabitated	Primary school	≥ 6,001	Yes	Yes	No	9.589	6.0274	Yes	Raw coal	Yes	Yes	3078.12	658.76	78.8764	18.7047	18.5249	114.226	6.52183	236.355	355.247	493.532	1.61641	3.14397	1619.2	1.2852
D0338	No	No	No	35	famale	20	Married or cohabitated	Secondary school	2,001-4,000	Yes	No	No	16.4384	2.411	No	Raw coal	Yes	Yes	2803.79	330.366	88.2166	26.839	12.2601	182.696	4.72664	314.624	222.565	646.172	2.31175	1.67129	3065.94	1.28335
D0042	No	Yes	No	43	male	45	Married or cohabitated	Primary school	≤ 1000	Yes	No	Yes	0	14.4658	Yes	Others	No	Yes	4636.21	764.995	106.057	32.253	32.832	194.832	17.2031	382.56	700.497	764.566	2.95426	2.55193	3773.8	1.28335
D0363	No	No	No	36	famale	36	Married or cohabitated	Primary school	2,001-4,000	Yes	No	No	82.1918	3.6164	Yes	Raw coal	Yes	Yes	1784.39	145.97	47.5726	15.646	7.35102	106.97	3.7239	181.108	130.317	415.606	1.52422	1.24694	2165.17	1.2815
D0346	Yes	Yes	Yes	60	famale	40	Married or cohabitated	Illiteracy	2,001-4,000	Yes	No	No	49.863	2.411	Yes	Raw coal	Yes	Yes	2365.72	765.676	81.6927	37.5607	11.6956	118.721	4.81249	253.843	23.8953	536.448	1.99563	2.89742	2921.01	1.2778
B0385	Yes	Yes	No	49	famale	29	Married or cohabitated	Primary school	2,001-4,000	Yes	No	No	32.8767	7.2329	Yes	Raw coal	No	Yes	3497.92	352.762	63.7356	22.8902	6.51401	337.688	15.4335	446.136	117.847	581.787	1.79079	4.36648	2849.23	1.2741
B0532	Yes	Yes	No	60	famale	60	Married or cohabitated	Illiteracy	2,001-4,000	Yes	No	No	41.0959	25.074	Yes	Raw coal	No	No	1719.24	321.211	85.1245	30.0847	14.5564	199.953	9.20628	338.013	227.95	544.404	2.21334	4.11439	2806.01	1.27225
D0126	Yes	Yes	No	48	famale	48	Married or cohabitated	Illiteracy	1,001-2,000	No	No	No	2.7397	0	Yes	Raw coal	Yes	Yes	2851.89	407.729	68.8333	23.0682	5.17462	76.0722	2.17697	174.952	68.1501	468.783	1.6493	1.76373	2811.6	1.27225
B0338	Yes	Yes	Yes	45	male	30	Married or cohabitated	Primary school	≤ 1000	Yes	Yes	No	9.863	4.8219	Yes	Raw coal	Yes	Yes	2395.99	247.182	46.3716	15.0394	5.46543	65.7974	1.84201	134.175	27.9147	473.317	1.34799	0.714259	1793.44	1.2704
B0362	Yes	Yes	No	44	male	44	Divorces or widowed	Illiteracy	≤ 1000	No	No	No	6.8493	43.8795	Yes	Mixed coal	No	Yes	2826.21	426.769	20.7421	7.64608	4.13819	21.7986	1.21166	55.4724	63.9352	235.855	1.2826	1.94975	1239.35	1.2667
B0316	No	No	No	40	famale	20	Married or cohabitated	Illiteracy	4,001-6,000	Yes	Yes	No	13.6986	8.6795	Yes	Raw coal	Yes	Yes	4576.8	347.547	102.535	36.2516	11.9633	245.999	10.6631	406.517	167.287	636.198	2.20393	3.96755	2779.28	1.2667
B0401	Yes	Yes	No	28	male	28	Unmarried	Secondary school	≥ 6,001	Yes	Yes	Yes	27.3973	6.2685	Yes	Raw coal	Yes	Yes	4609.35	376.567	48.8157	19.2337	4.87768	127.046	5.02503	204.737	136.176	515.647	1.59537	0.846186	2417.79	1.263
B0286	Yes	Yes	No	37	male	37	Married or cohabitated	Primary school	1,001-2,000	Yes	No	Yes	41.0959	2.411	Yes	Raw coal	No	Yes	1664.3	970.415	31.5999	15.6788	5.90926	147.535	7.47639	208.072	76.1311	408.683	1.57036	3.95653	2461.46	1.2593
B0470	Yes	Yes	No	52	male	52	Married or cohabitated	Primary school	1,001-2,000	No	Yes	No	102.74	6.0274	No	Mixed coal	Yes	Yes	4373.6	357.288	52.9507	20.8127	10.2861	114.559	7.68102	205.792	157.301	350.111	0.998444	3.7561	1363.34	1.2556
D0017	No	No	No	59	male	59	Married or cohabitated	Illiteracy	4,001-6,000	No	No	Yes	27.3973	2.411	Yes	Mixed coal	No	Yes	2611.99	362.029	140.531	33.7063	14.9031	70.2817	2.90754	260.744	97.4668	359.269	1.38423	1.78327	1637.06	1.2519
D0116	Yes	Yes	Yes	71	famale	71	Married or cohabitated	Illiteracy	≤ 1000	Yes	No	No	7.1233	6.2685	Yes	Raw coal	Yes	Yes	2095.74	525.965	33.4605	27.6067	9.29769	471.573	23.5249	565.365	312.585	497.998	0.911975	4.22266	2053.26	1.25005
B0295	Yes	Yes	Yes	49	famale	30	Married or cohabitated	Illiteracy	≤ 1000	Yes	No	No	5.4795	1.2055	Yes	Others	Yes	Yes	2680.91	916.623	46.936	16.8177	10.2167	60.2819	4.36853	137.97	55.6113	375.161	1.40053	1.3622	1713.02	1.25005
D0107	Yes	Yes	No	45	male	45	Married or cohabitated	Primary school	≤ 1000	Yes	No	No	13.6986	3.0137	Yes	Raw coal	No	Yes	1271	308.634	38.2116	15.2681	6.23628	27.3139	1.86857	88.1292	36.6027	335.093	1.19625	1.46927	1767.97	1.24635
B0106	Yes	Yes	No	26	famale	26	Married or cohabitated	Secondary school	1,001-2,000	Yes	No	Yes	13.6986	9.2822	Yes	Raw coal	Yes	Yes	3571.52	574.55	47.4867	21.5468	7.81912	74.2886	2.99092	153.508	128.521	396.277	1.3036	1.48854	1877.22	1.2445
D0343	Yes	Yes	No	50	male	50	Married or cohabitated	Secondary school	≥ 6,001	Yes	No	No	13.6986	4.8219	Yes	Raw coal	Yes	Yes	4379.45	730.287	102.826	45.004	16.2308	186.497	9.52427	358.584	72.1619	492.689	1.38575	3.50415	1656.02	1.2445
B0506	Yes	Yes	Yes	48	famale	48	Married or cohabitated	Illiteracy	2,001-4,000	Yes	No	No	136.986	3.6164	No	Raw coal	Yes	Yes	1706.36	532.154	82.7819	29.6966	10.868	123.977	5.07929	251.949	138.66	582.246	2.57882	2.91111	3264.41	1.24265
B0351	Yes	Yes	Yes	47	male	47	Married or cohabitated	Secondary school	≥ 6,001	No	No	Yes	13.6986	6.0274	Yes	Raw coal	No	Yes	3228.09	578.766	97.8336	20.6001	12.2883	165.132	6.89839	302.449	50.1252	514.22	2.05479	1.55623	2453.9	1.2408
D0333	Yes	Yes	No	59	famale	40	Divorces or widowed	Illiteracy	1,001-2,000	Yes	No	No	14.2466	4.8219	Yes	Raw coal	Yes	Yes	2194	273.006	68.8434	29.8576	7.91272	173.464	11.6636	291.403	73.9015	395.202	1.28179	4.17595	2246.4	1.23895
B0482	Yes	Yes	No	44	male	44	Married or cohabitated	Primary school	1,001-2,000	No	Yes	Yes	6.8493	6.0274	Yes	Raw coal	Yes	Yes	2253.9	782.771	30.7441	19.3599	3.99126	154.304	9.52119	217.757	81.2964	435.233	1.23753	2.37	2416.04	1.2371
D0337	Yes	Yes	No	34	famale	34	Married or cohabitated	Secondary school	4,001-6,000	Yes	No	No	61.6438	3.6164	Yes	Mixed coal	No	Yes	1377.01	270.819	46.6527	20.4861	6.28159	301.906	12.9378	387.942	90.3152	555.805	1.6747	3.03998	2889.16	1.23525
B0395	Yes	Yes	Yes	50	male	50	Married or cohabitated	Illiteracy	2,001-4,000	No	No	No	49.863	2.411	Yes	Mixed coal	No	Yes	2459.67	632.604	33.9825	15.0034	6.4404	52.6523	1.52021	109.049	53.8996	312.815	1.18912	0.905834	1503.14	1.2334
B0298	Yes	Yes	Yes	41	male	41	Married or cohabitated	Primary school	2,001-4,000	No	Yes	No	32.8767	2.411	Yes	Others	No	Yes	2919.56	1321.14	28.9894	14.5081	7.04826	66.119	2.56184	119.009	123.01	331.865	1.34235	1.77428	1738.01	1.2334
B0326	Yes	Yes	Yes	35	famale	16	Married or cohabitated	Illiteracy	2,001-4,000	Yes	No	Yes	2.7397	43.8795	No	Mixed coal	Yes	Yes	2900.07	340.943	42.5823	19.2451	9.99432	107.911	7.7755	187.203	74.6463	305.11	1.37109	4.08802	1432.29	1.23155
D0421	Yes	Yes	No	50	male	50	Married or cohabitated	Secondary school	1,001-2,000	Yes	No	Yes	123.288	3.6164	Yes	Mixed coal	Yes	Yes	2203.43	533.941	98.6069	23.1801	12.1315	162.356	3.72216	299.441	468.906	695.047	1.79575	1.24521	2378.17	1.2297
D0322	No	No	No	58	male	58	Divorces or widowed	Secondary school	1,001-2,000	No	Yes	No	99.726	1.2055	Yes	Raw coal	No	Yes	2748.76	380.945	120.982	47.9703	22.3786	199.526	14.1507	404.616	484.549	714.191	2.43284	5.4432	2729.29	1.2297
D0022	No	No	No	59	famale	59	Married or cohabitated	Secondary school	2,001-4,000	No	Yes	Yes	16.4384	1.2055	Yes	Mixed coal	No	Yes	1302.79	656.698	41.2012	16.0364	13.5843	74.7931	4.2521	149.625	68.6955	257.77	1.0984	2.39174	1553.02	1.22785
B0088	Yes	Yes	Yes	50	male	50	Married or cohabitated	Primary school	2,001-4,000	Yes	No	Yes	27.3973	0.6027	Yes	Others	No	Yes	2182.19	640.228	31.8571	10.241	9.33767	45.58	1.59099	98.3423	137.113	256.112	0.990159	0.336656	964.308	1.22785
B0499	No	No	No	23	famale	23	Married or cohabitated	Primary school	4,001-6,000	Yes	No	No	20.5479	12.537	No	Raw coal	Yes	No	2027.28	440.007	113.159	36.5066	26.4944	327.839	23.6857	527.128	180.504	772.44	2.60099	4.29929	2732.82	1.226
B0287	Yes	Yes	No	34	famale	10	Married or cohabitated	Primary school	1,001-2,000	Yes	No	Yes	8.2192	2.411	Yes	Raw coal	No	Yes	3577.26	474.05	22.144	11.8216	3.59076	19.3062	0.367081	57.0782	37.9041	338.036	1.00954	0.0668609	1627.39	1.22045
D0127	No	No	No	59	male	59	Married or cohabitated	Secondary school	1,001-2,000	No	Yes	No	0	2.411	Yes	Raw coal	No	Yes	1666.06	667.971	81.6268	21.8609	21.0804	82.8597	3.15059	210.387	72.538	785.926	2.51281	2.54068	3113.74	1.2186
B0387	Yes	Yes	No	30	male	30	Married or cohabitated	Secondary school	1,001-2,000	No	Yes	No	16.4384	1.2055	No	Raw coal	Yes	Yes	1848.45	256.246	42.5538	16.6599	4.59452	59.6852	2.61686	125.409	85.7216	359.518	0.998078	1.12203	1689.31	1.2186
B0478	Yes	Yes	Yes	44	famale	44	Married or cohabitated	Illiteracy	4,001-6,000	Yes	No	No	10.9589	6.0274	Yes	Mixed coal	No	Yes	2598.15	380.235	58.1156	20.8985	11.2664	150.492	8.0078	248.624	130.839	498.322	1.93099	3.62684	2348.2	1.2186
D0210	No	No	No	48	famale	48	Married or cohabitated	Illiteracy	4,001-6,000	Yes	No	No	6.8493	2.411	No	Raw coal	Yes	Yes	1895.86	484.243	37.3112	15.4009	4.64553	62.4825	2.53237	121.859	81.8705	318.042	1.1132	0.974511	1733.08	1.21675
B0492	Yes	Yes	No	52	famale	52	Divorces or widowed	Illiteracy	4,001-6,000	Yes	No	No	32.8767	4.3397	No	Raw coal	Yes	Yes	1475.8	268.108	52.5797	20.2132	14.6555	157.095	14.4601	258.587	95.4624	485.617	1.70104	3.32663	2264.62	1.2149
B0325	Yes	Yes	Yes	39	male	39	Married or cohabitated	Secondary school	4,001-6,000	No	Yes	Yes	3.4247	11.0904	No	Mixed coal	No	Yes	4610.53	562.714	37.6765	16.1053	5.00637	124.38	7.81766	190.871	77.0725	398.976	1.20551	2.4712	2004.58	1.2149
B0012	Yes	Yes	Yes	60	famale	40	Divorces or widowed	Illiteracy	≤ 1000	Yes	No	No	0	28.9315	No	Raw coal	No	Yes	3195.41	590.302	34.7781	21.6288	4.77969	92.0561	7.10506	160.179	36.7137	315.222	1.5209	5.44126	2391.97	1.21305
B0018	Yes	Yes	No	47	male	47	Married or cohabitated	Secondary school	1,001-2,000	Yes	Yes	Yes	10.9589	10.8493	Yes	Others	No	Yes	2913.1	487.226	54.0661	16.3433	9.36475	82.6497	7.31121	169.597	122.269	257.195	1.25793	3.44785	1828.33	1.20935
B0142	No	No	No	20	famale	13	Married or cohabitated	Primary school	≥ 6,001	Yes	No	No	5.4795	43.8795	Yes	Raw coal	Yes	Yes	3617.17	335.893	50.4461	13.342	5.5888	43.9008	1.7572	114.913	96.8591	338.355	1.11441	0.393752	1544.34	1.2075
B0299	Yes	Yes	Yes	37	male	37	Married or cohabitated	Primary school	1,001-2,000	No	No	Yes	4.1096	43.8795	Yes	Others	No	Yes	2489.88	691.493	46.0409	18.3209	9.2894	54.8378	1.41664	129.432	57.9223	405.949	1.63975	1.54593	1814.2	1.20565
B0259	Yes	Yes	No	35	famale	15	Married or cohabitated	Illiteracy	1,001-2,000	Yes	No	No	498.63	87.7589	No	Raw coal	Yes	Yes	2907.29	714.991	54.4668	17.1017	13.5302	61.0922	0.113973	146.131	221.598	449.77	1.98445	0.00467412	1754.43	1.20565
D0222	No	No	No	70	male	70	Married or cohabitated	Primary school	≥ 6,001	Yes	No	No	3.4247	1.8082	Yes	Raw coal	Yes	Yes	4626.01	366.552	52.8228	14.8876	11.5871	42.1619	2.59795	122.907	21.8381	301.357	1.28515	0.367641	1037.73	1.2038
B0199	Yes	Yes	No	48	famale	48	Married or cohabitated	Illiteracy	4,001-6,000	Yes	No	No	9.589	3.6164	Yes	Raw coal	Yes	Yes	1552.31	197.664	55.7253	23.0224	10.0111	124.793	6.8955	220.166	239.8	402.185	1.68072	2.93358	2132.22	1.2001
B0491	No	No	No	35	famale	17	Married or cohabitated	Illiteracy	2,001-4,000	Yes	No	No	9.863	2.1699	Yes	Raw coal	Yes	Yes	1838.14	603.977	102.933	36.3692	27.0779	205.857	6.65264	378.686	157.151	682.604	2.78172	2.74887	2852.16	1.2001
B0322	Yes	Yes	Yes	38	male	38	Married or cohabitated	Primary school	4,001-6,000	Yes	Yes	No	6.8493	43.8795	Yes	Mixed coal	No	Yes	3099.68	566.332	44.9843	17.3827	4.48472	112.676	5.05498	184.304	21.021	435.286	1.2575	1.57444	1853.04	1.2001
D0154	No	No	No	65	male	65	Married or cohabitated	Illiteracy	2,001-4,000	No	No	Yes	5.4795	2.411	Yes	Raw coal	No	Yes	3384.03	249.699	40.39	15.4598	8.59947	56.9803	2.79162	123.89	95.8218	253.48	1.15101	1.09455	1116.13	1.1964
D0096	Yes	Yes	Yes	62	male	62	Divorces or widowed	Primary school	2,001-4,000	No	No	Yes	13.6986	1.2055	Yes	Raw coal	No	Yes	1432.45	299.452	37.4277	17.9391	5.88516	99.4714	4.49704	165.135	119.002	316.882	1.05729	1.326	1942.46	1.19455
D0106	Yes	No	Yes	68	famale	60	Married or cohabitated	Illiteracy	≤ 1000	Yes	No	No	49.863	43.8795	Yes	Firewood	No	Yes	3180.08	592.773	46.5594	18.7137	6.2702	42.1482	1.14993	114.551	90.295	485.346	1.32401	0.731588	1809.01	1.19455
D0043	No	No	No	51	male	51	Married or cohabitated	High school or above	≥ 6,001	Yes	Yes	No	6.8493	50.1479	Yes	Raw coal	Yes	Yes	2426.37	271.902	52.1934	23.9425	9.71419	84.0789	4.86043	174.486	29.2245	499.391	2.10282	2.84493	2959.45	1.19085
D0382	Yes	No	Yes	61	famale	43	Married or cohabitated	Illiteracy	2,001-4,000	Yes	No	No	35.6164	1.2055	Yes	Mixed coal	Yes	No	2409.79	581.062	31.1029	17.5279	4.8015	79.4764	4.59889	137.259	17.5238	417.245	1.20014	1.22425	2305.41	1.189
B0138	Yes	Yes	No	48	male	48	Married or cohabitated	Illiteracy	2,001-4,000	No	Yes	Yes	5.4795	2.411	Yes	Raw coal	Yes	Yes	4219.95	314.426	42.6315	16.687	7.80634	136.721	10.0383	213.269	117.923	418.794	1.48263	1.60479	1975.96	1.189
D0109	Yes	No	Yes	66	male	66	Married or cohabitated	Primary school	2,001-4,000	No	No	No	27.3973	12.0548	Yes	Raw coal	Yes	Yes	2517	380.957	55.9543	26.5742	9.98159	88.9142	5.782	186.89	36.2734	506.135	1.6046	2.66466	2509.16	1.17975
D0244	No	No	No	64	famale	44	Married or cohabitated	Illiteracy	≤ 1000	No	No	No	57.5342	21.6986	Yes	Mixed coal	Yes	Yes	544.18	285.571	34.9376	16.1629	9.36622	103.642	8.0523	171.915	132.891	495.121	1.37079	2.11971	2273.44	1.17605
B0507	Yes	Yes	Yes	64	male	64	Married or cohabitated	Secondary school	1,001-2,000	No	No	No	20.5479	9.6438	No	Raw coal	Yes	Yes	1513.65	752.028	102.371	32.8842	16.4999	192.506	9.26019	352.686	312.641	653.127	2.53726	2.55908	2948.18	1.17235
D0414	Yes	Yes	No	57	male	57	Married or cohabitated	Illiteracy	1,001-2,000	Yes	No	No	136.986	3.6164	Yes	Raw coal	No	Yes	2695.13	438.616	49.7954	18.4407	8.68539	44.9188	0.340167	121.612	509.586	383.943	1.45961	1.54795	2053.69	1.17235
B0008	Yes	Yes	No	30	famale	10	Married or cohabitated	Illiteracy	≤ 1000	Yes	No	No	6.8493	2.411	No	Raw coal	Yes	No	4788.21	319.941	24.7371	11.3441	6.15696	108.37	8.79893	159.336	71.6759	229.422	0.897196	1.93379	1375.29	1.17235
D0229	No	No	No	34	famale	34	Married or cohabitated	Secondary school	≥ 6,001	Yes	No	No	12.3288	1.2055	Yes	Raw coal	No	Yes	2613.19	272.551	32.6053	10.0588	4.97808	174.687	7.11308	229.3	169.755	391.945	0.978309	1.84527	1524.43	1.1705
D0018	Yes	Yes	Yes	61	male	61	Unmarried	Illiteracy	≤ 1000	No	No	Yes	0	0	Yes	Firewood	No	Yes	4634.18	555.563	15.7493	9.96401	2.19675	12.6341	0.415163	40.647	8.43606	231.501	0.787847	0.0162662	1237.7	1.1705
D0207	No	No	No	53	famale	34	Divorces or widowed	Primary school	≤ 1000	No	No	No	41.0959	5.7863	Yes	Raw coal	No	Yes	1939.75	327.378	42.6272	18.6488	8.85408	86.8686	6.0003	162.818	172.223	493.657	1.77274	3.16916	2573.28	1.16865
D0160	No	No	No	51	famale	24	Married or cohabitated	Illiteracy	2,001-4,000	Yes	No	No	61.6438	4.8219	Yes	Raw coal	Yes	Yes	3820.96	1056.84	98.3288	29.1938	11.4281	207.397	14.2994	360.268	92.8018	471.163	2.11159	4.0731	3159.78	1.16865
B0378	Yes	Yes	Yes	60	male	60	Married or cohabitated	Primary school	≤ 1000	No	Yes	Yes	498.63	2.411	Yes	Raw coal	No	Yes	4000.62	411.386	33.8151	17.1081	6.02201	141.151	6.47544	204.295	22.3319	449.959	1.33611	1.44882	2292.21	1.16865
B0176	No	No	No	47	famale	47	Married or cohabitated	Illiteracy	1,001-2,000	Yes	No	No	27.3973	6.0274	Yes	Raw coal	No	Yes	4250.8	510.734	156.383	47.6991	32.6723	249.109	10.6375	495.157	225.439	587.276	3.01654	5.17899	2467.43	1.1668
B0350	Yes	Yes	Yes	46	famale	46	Married or cohabitated	Illiteracy	≥ 6,001	Yes	No	No	49.3151	14.4658	No	Mixed coal	Yes	Yes	6007.06	303.937	34.8375	19.1075	5.81732	87.5387	7.38373	154.511	71.4103	326.946	1.22803	1.74919	2094.82	1.1594
D0398	No	No	No	40	famale	40	Married or cohabitated	Primary school	4,001-6,000	Yes	No	No	27.3973	6.0274	Yes	Mixed coal	Yes	Yes	4477.33	541.906	113.039	32.0765	16.4297	83.5225	1.28245	244.664	124.837	636.762	2.46971	0.80741	2845.08	1.15755
B0333	Yes	Yes	Yes	47	male	30	Married or cohabitated	Primary school	≤ 1000	No	No	No	3.2877	7.2329	Yes	Raw coal	Yes	Yes	2445.1	390.223	68.1988	18.4928	13.7734	80.6682	1.72285	181.484	74.6463	535.07	1.59511	0.44558	1273.06	1.1557
D0069	Yes	Yes	Yes	44	famale	44	Married or cohabitated	Primary school	≥ 6,001	No	No	No	0	4.8219	Yes	Raw coal	Yes	Yes	2343.13	457.602	71.0227	19.4482	7.27883	124.5	5.44959	227.373	67.4642	402.864	1.83677	2.24798	2644.35	1.15385
B0394	Yes	Yes	Yes	45	male	45	Married or cohabitated	Primary school	≥ 6,001	No	Yes	No	13.6986	3.6164	Yes	Raw coal	Yes	Yes	4423.11	552.336	88.0173	31.1419	10.4531	190.014	9.17717	328.496	68.4184	722.484	2.60081	2.69915	3902.97	1.15385
B0593	Yes	Yes	No	46	male	46	Married or cohabitated	Primary school	4,001-6,000	No	Yes	Yes	13.6986	3.6164	No	Raw coal	Yes	Yes	1562.82	397.335	43.3571	17.5354	6.88825	108.291	6.40109	182.174	103.686	365.919	1.20519	2.36022	1890.44	1.152
D0340	Yes	Yes	No	72	famale	72	Married or cohabitated	Illiteracy	2,001-4,000	No	No	No	27.3973	12.0548	No	Raw coal	No	Yes	2099.99	530.248	64.6995	26.738	7.63843	67.7896	1.85885	168.255	277.445	332.171	1.34347	1.28261	1848.62	1.152
D0368	No	No	No	22	famale	22	Married or cohabitated	Secondary school	≥ 6,001	Yes	No	No	7.1233	6.2685	Yes	Raw coal	No	Yes	3701.69	507.33	69.9916	15.0484	28.106	233.786	8.13939	354.857	366.301	480.32	1.94411	5.10235	2422.27	1.15015
B0185	Yes	No	Yes	50	male	50	Married or cohabitated	Primary school	2,001-4,000	Yes	No	No	24.6575	14.4658	Yes	Raw coal	Yes	Yes	1403.34	230.215	54.63	27.7715	9.11199	89.3654	4.49188	184.888	225.353	604.569	2.27332	3.2333	3072.98	1.1483
D0433	No	No	No	42	male	42	Married or cohabitated	Primary school	1,001-2,000	Yes	Yes	Yes	0.411	25.074	No	Raw coal	Yes	Yes	3354.35	172.63	94.9934	21.8851	14.0697	123.298	1.33384	255.244	109.306	667.386	2.87752	2.42328	3907.96	1.1446
B0550	Yes	Yes	No	33	famale	33	Married or cohabitated	Illiteracy	1,001-2,000	Yes	Yes	No	4.9315	1.326	No	Raw coal	Yes	Yes	1490.68	572.401	111.688	35.8405	27.0172	265.28	9.49043	448.568	218.143	766.481	2.45952	2.46998	2354.23	1.14275
B0500	Yes	Yes	No	51	famale	34	Married or cohabitated	Illiteracy	1,001-2,000	No	No	No	13.6986	43.8795	Yes	Raw coal	Yes	Yes	1744.34	951.921	46.4988	18.8035	8.54499	164.082	7.47726	244.958	119.141	533.252	1.90746	2.00999	2561.1	1.1409
B0344	No	No	No	32	male	32	Married or cohabitated	Primary school	≥ 6,001	Yes	Yes	Yes	13.6986	7.2329	Yes	Others	No	Yes	2890.33	212.297	57.1701	19.3927	17.2506	237.855	36.2191	367.542	105.368	445.711	1.87794	4.84378	3276.41	1.1409
B0383	Yes	Yes	Yes	56	male	30	Married or cohabitated	Primary school	≤ 1000	Yes	No	Yes	24.6575	1.2055	Yes	Raw coal	No	Yes	4078.46	277.264	53.2519	22.1227	9.83854	181.126	8.05701	273.949	97.8948	636.037	1.58705	2.33522	2505.72	1.13905
B0090	Yes	Yes	Yes	62	famale	62	Married or cohabitated	Primary school	≤ 1000	No	No	Yes	0	87.7589	Yes	Raw coal	Yes	Yes	2727.21	321.729	94.8625	38.9108	32.0301	114.267	2.64318	282.231	97.1479	796.929	3.10665	1.47901	2296.87	1.1372
B0504	Yes	Yes	No	49	male	49	Unmarried	Illiteracy	2,001-4,000	Yes	Yes	No	20.5479	32.5479	No	Raw coal	Yes	No	1644.63	655.272	78.4063	45.4856	17.7121	169.08	9.23434	319.302	105.2	439.654	1.73598	4.12975	1873.42	1.13535
B0131	Yes	Yes	No	24	male	24	Married or cohabitated	Secondary school	2,001-4,000	Yes	Yes	Yes	16.4384	3.6164	Yes	Raw coal	No	Yes	4399.71	180.064	53.6851	21.2629	9.28322	119.776	10.7626	214.031	90.4563	411.644	1.32553	1.80498	2044.39	1.1335
B0384	Yes	Yes	Yes	63	famale	44	Married or cohabitated	Illiteracy	1,001-2,000	No	No	No	98.6301	7.2329	No	Raw coal	Yes	Yes	4546.49	422.078	21.794	7.05854	4.51135	81.0905	3.02352	117.354	27.3745	281.327	0.711823	0.624841	1050.55	1.1335
B0275	Yes	Yes	No	35	male	35	Married or cohabitated	Illiteracy	1,001-2,000	Yes	Yes	No	0	2.8932	Yes	Raw coal	No	Yes	2806.13	1265.04	10.4033	5.78407	3.20805	20.8288	3.05951	43.2373	17.8284	195.315	1.46111	4.3919	2468.16	1.1187
D0334	Yes	Yes	No	30	male	30	Married or cohabitated	Primary school	≥ 6,001	No	Yes	No	0	43.8795	Yes	Raw coal	No	Yes	3818.58	473.855	48.7035	20.3588	6.85	81.5606	0.78389	158.086	87.3972	832.78	2.05082	1.73466	3686.9	1.1187
D0157	No	No	No	35	famale	35	Married or cohabitated	Primary school	2,001-4,000	Yes	No	Yes	27.3973	28.9315	Yes	Raw coal	No	Yes	1519.47	333.991	156.485	45.8321	26.2733	262.349	11.1291	500.389	176.651	773.755	2.76119	3.18916	2756.03	1.115
D0137	Yes	Yes	No	45	male	45	Unmarried	Secondary school	1,001-2,000	Yes	Yes	Yes	54.7945	14.4658	Yes	Raw coal	No	Yes	2110.75	1168.83	96.6239	28.0278	29.2187	232.052	9.45918	394.916	705.534	741.652	3.12519	2.84719	3057.85	1.10945
B0075	Yes	Yes	No	41	famale	20	Married or cohabitated	Illiteracy	≤ 1000	Yes	No	Yes	0	43.8795	Yes	Others	No	Yes	2185.09	391.409	60.2032	14.5572	15.1645	81.8822	2.86089	174.375	183.944	316.123	1.35037	1.47356	1344.7	1.10945
B0481	Yes	Yes	No	40	famale	40	Married or cohabitated	Illiteracy	≥ 6,001	Yes	No	Yes	1.3699	1.2055	No	Mixed coal	Yes	Yes	2447.65	427.409	35.3839	19.9451	5.59679	101.66	6.18907	168.589	95.1369	298.326	1.05181	2.36572	1782.71	1.10945
D0008	Yes	Yes	Yes	60	male	60	Married or cohabitated	Primary school	≤ 1000	No	No	Yes	0	1.4466	No	Mixed coal	No	Yes	951.936	506.055	32.9462	11.6153	6.40775	32.0248	3.12579	85.8641	76.384	328.481	1.37842	0.378964	1606.9	1.1002
D0307	Yes	Yes	No	52	famale	52	Married or cohabitated	Illiteracy	≤ 1000	Yes	No	No	41.0959	12.0548	No	Raw coal	Yes	Yes	1307.71	1080.22	52.8645	23.3745	9.55293	124.617	7.04633	217.199	71.6308	490.622	1.70821	2.44093	2561.59	1.09835
D0256	No	No	No	24	famale	11	Married or cohabitated	High school or above	2,001-4,000	Yes	No	No	0.137	0	Yes	Others	No	Yes	2166.74	265.014	89.3839	32.7352	17.921	134.61	2.925	277.347	837.991	437.233	1.77258	1.72583	1555.78	1.0965
B0516	Yes	Yes	Yes	63	male	63	Married or cohabitated	Illiteracy	≤ 1000	Yes	Yes	Yes	49.3151	7.2329	Yes	Raw coal	Yes	Yes	2295.04	684.54	49.7855	21.1844	12.3382	157.344	10.6224	250.994	41.0369	639.287	2.16696	2.77132	2934.27	1.0965
D0416	No	No	No	45	famale	45	Married or cohabitated	Illiteracy	4,001-6,000	Yes	No	No	95.8904	6.0274	Yes	Raw coal	Yes	Yes	2316.68	519.053	56.9528	23.1263	8.98987	83.5895	3.6382	176.179	111.706	440.5	1.82979	1.7226	2277.02	1.0965
D0374	No	No	No	32	male	32	Married or cohabitated	Secondary school	2,001-4,000	No	No	No	68.4932	18.0822	Yes	Raw coal	No	Yes	3630.37	404.487	83.4582	32.7051	16.8299	222.194	9.40013	364.357	67.6564	581.404	2.41826	3.34831	3016.5	1.0928
D0248	No	No	No	36	famale	36	Married or cohabitated	Illiteracy	1,001-2,000	Yes	No	No	6.8493	2.411	Yes	Raw coal	Yes	Yes	2272.1	1007.64	41.9945	20.1973	6.88801	111.625	6.19778	186.749	124.031	414.685	1.86907	4.53201	2613.16	1.08725
B0132	Yes	Yes	No	24	famale	14	Unmarried	Secondary school	≤ 1000	No	No	No	0	43.8795	Yes	Others	No	Yes	4183.35	453.642	75.2978	21.2498	18.2483	104.071	2.54741	220.734	592.882	445.962	2.0359	1.47279	1385.92	1.08725
B0556	Yes	Yes	Yes	48	famale	48	Married or cohabitated	Primary school	4,001-6,000	No	No	No	2.7397	1.2055	No	Raw coal	Yes	Yes	2225.49	236.675	42.4978	12.679	5.69254	48.1993	0.975731	109.532	84.114	376.763	0.989077	0.149068	1502.05	1.0854
B0562	Yes	Yes	No	49	male	49	Married or cohabitated	Primary school	2,001-4,000	No	Yes	No	0	7.2329	Yes	Raw coal	Yes	Yes	1866.04	1498.87	34.8497	16.965	4.63569	38.2814	1.84898	96.2733	22.6925	389.746	1.76718	1.64615	2216.79	1.08355
D0273	Yes	Yes	No	46	famale	21	Married or cohabitated	Secondary school	1,001-2,000	Yes	No	No	13.6986	2.411	Yes	Others	No	Yes	2362.68	130.247	26.7986	16.3756	5.27535	30.7837	1.66811	80.6977	54.969	377.976	1.54783	2.38087	2681.82	1.08355
B0331	Yes	Yes	Yes	39	famale	39	Married or cohabitated	Illiteracy	2,001-4,000	No	No	No	10.274	2.411	Yes	Mixed coal	Yes	Yes	3404.39	914.119	47.787	21.9304	10.4943	131.651	5.51502	216.842	123.564	386.061	1.36873	1.66715	1715.15	1.08355
D0399	Yes	Yes	No	72	male	72	Married or cohabitated	Illiteracy	2,001-4,000	Yes	Yes	No	6.8493	2.411	No	Raw coal	Yes	Yes	2515.89	207.004	50.5117	17.4003	14.9968	89.0981	6.67234	178.238	47.4258	256.167	0.8944	1.64609	1150.86	1.0817
B0139	Yes	Yes	No	42	famale	12	Married or cohabitated	Primary school	2,001-4,000	Yes	No	Yes	20.5479	14.4658	Yes	Raw coal	Yes	Yes	1341.2	992.961	94.8602	35.7122	20.6927	198.683	12.9697	362.675	249.895	817.151	2.62511	3.51437	3475.81	1.078
B0308	Yes	Yes	No	35	famale	30	Married or cohabitated	Illiteracy	4,001-6,000	No	No	Yes	13.6986	7.2329	Yes	Others	Yes	Yes	1713.69	569.813	71.5585	27.0608	14.4957	122.218	5.93508	240.361	94.8385	573.183	2.11537	3.82526	2657.98	1.078
B0400	Yes	Yes	No	19	male	19	Unmarried	High school or above	≥ 6,001	Yes	Yes	Yes	13.6986	1.2055	Yes	Raw coal	Yes	Yes	3165.04	497.983	23.4878	14.9825	3.93222	97.7757	4.73597	144.745	137.336	321.367	0.918971	1.32041	1772.25	1.07615
D0150	Yes	Yes	No	45	male	45	Married or cohabitated	Primary school	1,001-2,000	Yes	Yes	Yes	27.3973	3.6164	Yes	Raw coal	No	Yes	3727.28	220.689	54.2256	17.8777	6.68653	80.7129	5.12962	164.419	161.912	399.393	1.40159	2.69925	2386.31	1.0743
B0364	No	No	No	34	famale	15	Married or cohabitated	Primary school	2,001-4,000	Yes	No	No	82.1918	3.6164	Yes	Mixed coal	No	Yes	4561.97	473.355	73.9603	22.4569	11.5429	73.4551	2.92612	184.104	129.37	472.883	2.04112	2.68458	2558.75	1.0743
D0074	No	No	No	47	famale	30	Married or cohabitated	Illiteracy	4,001-6,000	Yes	No	No	5.4795	18.8055	Yes	Raw coal	Yes	Yes	1913.85	882.015	98.2041	23.2849	12.3301	250.739	7.43449	391.783	160.341	669.818	2.74259	3.67854	3760.84	1.07245
B0387	Yes	Yes	Yes	52	famale	32	Married or cohabitated	Illiteracy	1,001-2,000	Yes	No	No	13.6986	6.0274	No	Raw coal	Yes	Yes	2725.44	2006.74	36.9902	19.4975	8.21931	66.6785	3.65406	134.532	70.3885	259.128	1.09514	2.42833	1545.41	1.07245
D0235	No	No	No	46	male	46	Married or cohabitated	Secondary school	1,001-2,000	No	Yes	Yes	2.7397	0	Yes	Others	No	Yes	3217.15	840.181	39.628	16.7095	8.74114	137.235	9.52188	211.628	86.4517	644.149	1.88565	2.37202	3416.77	1.06875
D0046	No	No	No	68	male	68	Married or cohabitated	Secondary school	2,001-4,000	No	Yes	No	0	3.0137	Yes	Mixed coal	No	Yes	3651.76	413.059	58.5941	15.9146	12.3153	206.385	13.9936	306.826	28.296	461.004	1.62387	2.76576	1899.52	1.06875
B0240	Yes	Yes	No	61	male	61	Married or cohabitated	Secondary school	2,001-4,000	Yes	Yes	No	164.384	14.4658	Yes	Raw coal	No	Yes	1535.35	201.698	50.184	22.1523	12.8993	249.251	14.0659	348.139	367.113	896.279	1.98729	2.15853	3695.3	1.0669
D0272	Yes	Yes	No	34	male	34	Married or cohabitated	Primary school	1,001-2,000	No	Yes	Yes	32.8767	14.4658	No	Mixed coal	Yes	Yes	2450.08	916.376	53.1643	24.8123	9.74697	107.276	4.03435	198.839	137.798	407.433	1.68946	1.34568	2063.9	1.0669
B0065	Yes	Yes	Yes	49	famale	32	Married or cohabitated	Illiteracy	≥ 6,001	Yes	No	No	2.7397	21.9397	Yes	Others	Yes	Yes	4452.59	916.152	33.5988	16.1529	4.92221	82.1763	5.21265	141.604	73.8571	256.977	0.891935	2.04827	1357.84	1.06505
D0400	Yes	Yes	No	70	famale	70	Married or cohabitated	Illiteracy	1,001-2,000	No	No	No	6.8493	12.0548	Yes	Raw coal	Yes	Yes	2020.49	781.601	78.8229	36.1163	9.005	141.137	6.16658	270.96	242.98	541.489	2.11082	2.74438	3155.09	1.0595
D0001	Yes	Yes	No	38	famale	13	Married or cohabitated	Primary school	2,001-4,000	No	No	No	35.6164	6.2685	Yes	Raw coal	No	Yes	1516.66	530.028	66.3224	21.6278	13.9449	95.1359	2.03287	198.778	112.755	459.156	1.90789	1.78421	1995.17	1.05765
B0484	Yes	Yes	No	48	male	48	Married or cohabitated	Primary school	≥ 6,001	Yes	No	Yes	32.8767	2.8932	Yes	Mixed coal	Yes	Yes	2659.96	411.632	55.2151	23.8559	9.528	120.546	7.35432	216.06	245.737	664.993	1.91872	3.21484	2871.73	1.0558
D0353	No	No	No	46	famale	46	Married or cohabitated	Illiteracy	1,001-2,000	Yes	No	No	7.1233	6.2685	Yes	Raw coal	Yes	Yes	2795.08	443.137	49.0226	16.0468	8.50387	195.743	8.12799	277.228	243.768	495.115	1.76378	4.27233	2594.57	1.05395
D0161	Yes	Yes	No	39	famale	20	Married or cohabitated	Primary school	4,001-6,000	No	No	No	10.9589	2.411	Yes	Raw coal	No	Yes	2883.87	192.733	35.1238	17.0098	5.14472	105.648	5.59073	168.316	150.8	289.422	0.929842	2.39982	1655.48	1.05395
D0128	Yes	Yes	No	57	famale	57	Married or cohabitated	Illiteracy	2,001-4,000	Yes	No	Yes	33.3333	6.0274	Yes	Raw coal	Yes	Yes	4525.6	738.637	113.91	85.8054	22.2258	113.821	10.0927	345.453	176.148	742.116	2.29245	5.83331	4017.72	1.05395
D0293	No	No	No	62	famale	44	Married or cohabitated	Illiteracy	≥ 6,001	Yes	No	Yes	5.4795	1.2055	No	Others	Yes	Yes	1838.83	245.278	22.6925	11.8969	3.10952	32.0581	1.33004	70.787	41.5798	271.39	0.975059	0.747082	1506.5	1.05025
D0373	Yes	Yes	Yes	67	male	67	Divorces or widowed	Illiteracy	≤ 1000	No	Yes	No	2.7397	43.8795	Yes	Raw coal	Yes	Yes	3320.14	312.914	29.5916	9.7964	3.65105	278.237	13.2337	334.431	24.0577	293.753	0.784707	2.8023	1298.61	1.05025
D0386	Yes	Yes	Yes	54	male	54	Married or cohabitated	Primary school	≤ 1000	No	Yes	No	2.7397	43.8795	Yes	Raw coal	Yes	Yes	1509.77	217.517	61.314	28.5355	9.33518	124.811	8.38089	231.947	98.4143	352.663	1.64219	4.4845	2217.47	1.0484
B0371	Yes	Yes	No	40	male	40	Married or cohabitated	Primary school	≥ 6,001	Yes	No	Yes	20.5479	1.2055	Yes	Raw coal	No	Yes	2909.98	1040.15	60.1495	21.6907	13.2082	202.93	29.3216	326.698	114.314	387.382	1.61755	4.2162	2796.11	1.0484
B0220	Yes	Yes	No	65	male	65	Married or cohabitated	Primary school	2,001-4,000	Yes	Yes	Yes	24.6575	2.8932	No	Others	No	Yes	2938.22	255.955	19.9479	7.22715	5.06676	146.362	9.95343	188.442	165.318	286.877	0.808291	1.75516	1547.58	1.0484
B0543	Yes	Yes	Yes	47	male	47	Unmarried	Illiteracy	≤ 1000	Yes	Yes	No	41.0959	13.0192	Yes	Mixed coal	Yes	Yes	2231.44	283.685	43.3331	20.2075	8.16258	72.0441	6.5397	150.029	123.928	630.696	2.17403	1.13982	3157.04	1.0447
B0512	Yes	Yes	No	49	famale	60	Married or cohabitated	Illiteracy	1,001-2,000	Yes	Yes	No	4.1096	21.9397	No	Raw coal	Yes	Yes	1490.43	1284.69	47.5634	16.4742	3.97893	88.2251	4.04006	160.134	132.831	374.112	1.2854	1.83758	2032.68	1.04285
D0427	Yes	Yes	No	38	famale	38	Married or cohabitated	Illiteracy	≥ 6,001	Yes	No	No	13.6986	2.411	Yes	Raw coal	Yes	Yes	2218.93	608.89	101.506	29.5192	20.7102	176.507	8.53269	336.105	223.516	504.79	2.24486	2.70731	2104.37	1.0373
D0271	Yes	Yes	No	26	famale	15	Married or cohabitated	Primary school	2,001-4,000	Yes	No	No	10.9589	6.0274	Yes	Raw coal	No	Yes	2460.15	734.832	41.4024	15.0614	4.78584	59.1076	2.59352	122.424	202.594	365.825	1.22643	1.05834	1848.11	1.03545
D0144	Yes	Yes	No	49	male	49	Married or cohabitated	Primary school	4,001-6,000	Yes	Yes	Yes	136.986	4.8219	Yes	Raw coal	Yes	Yes	2200.56	332.401	55.1305	34.6022	9.29616	203.299	12.0373	313.603	118.564	621.599	1.91017	3.43178	3361.73	1.03175
B0140	Yes	Yes	Yes	56	male	56	Married or cohabitated	Illiteracy	1,001-2,000	Yes	No	No	109.589	1.4466	Yes	Others	No	Yes	3771.25	602.314	22.7492	8.72741	5.48379	50.71	0.623725	88.2132	987.022	295.356	0.883465	0.41024	1140.18	1.03175
D0025	No	No	No	39	male	39	Married or cohabitated	Secondary school	≥ 6,001	Yes	No	No	2.7397	5.7863	Yes	Mixed coal	No	Yes	1736.89	267.242	39.0143	10.2186	7.81789	222.667	10.5529	290.079	59.9722	465.738	1.50214	3.37613	2588.36	1.02805
B0206	Yes	Yes	No	25	famale	15	Married or cohabitated	Secondary school	2,001-4,000	Yes	No	No	16.4384	0	Yes	Raw coal	No	Yes	1889.72	357.847	55.7151	20.9243	15.8494	180.641	12.3299	285.185	335.108	763.157	2.20284	4.46407	3050.55	1.02805
B0569	Yes	Yes	No	37	male	37	Married or cohabitated	Secondary school	2,001-4,000	Yes	No	No	68.4932	12.537	No	Raw coal	Yes	Yes	2212.25	888.068	83.6419	35.2014	21.5673	245.672	11.4759	397.109	928.174	835.615	2.33273	5.06648	3433.75	1.02805
B0551	Yes	Yes	Yes	53	male	53	Married or cohabitated	Primary school	4,001-6,000	No	Yes	No	49.3151	4.3397	No	Raw coal	Yes	No	2150.59	907.584	38.9447	18.1972	7.96862	84.6047	7.78445	157.116	172.799	403.595	1.34553	2.37709	2151.59	1.0225
D0317	No	No	No	40	male	40	Married or cohabitated	High school or above	2,001-4,000	Yes	Yes	No	13.6986	3.0137	No	Raw coal	Yes	Yes	1992.89	683.212	70.9454	27.76	9.07251	118.557	7.02324	232.9	307.076	475.361	1.54492	2.49221	2400.75	1.02065
D0027	No	No	No	35	male	35	Married or cohabitated	Secondary school	2,001-4,000	Yes	Yes	No	9.589	1.2055	Yes	Mixed coal	No	Yes	2611.96	422.067	75.2037	27.344	19.1116	125.981	6.04453	252.677	125.478	617.151	2.4865	3.50004	3250.68	1.02065
D0075	No	No	No	66	male	66	Married or cohabitated	Primary school	≤ 1000	No	No	Yes	16.4384	6.2685	Yes	Raw coal	No	Yes	1797.09	207.018	39.6002	13.4665	10.4393	100.46	18.6004	182.092	246.329	229.481	0.982723	1.11473	1404.19	1.0188
B0552	Yes	Yes	No	61	male	61	Married or cohabitated	Primary school	2,001-4,000	No	Yes	Yes	19.1781	3.9781	No	Raw coal	Yes	Yes	2381.32	890.935	42.79	19.0952	8.33537	85.644	4.4399	160.013	84.611	357.715	1.17707	1.73322	1667.08	1.0188
B0374	Yes	Yes	Yes	45	male	45	Unmarried	Illiteracy	≤ 1000	No	No	No	684.932	1.2055	Yes	Mixed coal	Yes	Yes	2686.44	295.916	57.6795	19.4927	7.51842	43.5835	0.668896	127.559	6.76628	362.993	1.10401	0.0769319	1329.06	1.0188
B0475	Yes	Yes	Yes	64	male	64	Divorces or widowed	Primary school	2,001-4,000	No	No	No	82.1918	6.0274	Yes	Raw coal	No	No	1627.34	703.584	62.6243	18.3548	5.6806	54.3072	0.554584	141.252	91.9883	458.617	1.74919	0.530275	2156.9	1.01695
B0524	Yes	Yes	Yes	58	male	58	Divorces or widowed	Illiteracy	≤ 1000	Yes	Yes	No	0	6.2685	Yes	Raw coal	Yes	Yes	2394.64	214.583	58.1989	19.5176	15.2452	102.615	0.445763	195.293	205.076	602.789	1.73446	0.256207	1730.77	1.01695
B0453	Yes	Yes	No	33	famale	13	Married or cohabitated	Illiteracy	≤ 1000	Yes	No	No	20.5479	1.4466	No	Mixed coal	Yes	Yes	3969.06	590.585	49.6156	19.4299	9.66554	156.04	8.19289	242.428	76.2838	371.404	1.47505	2.03555	1887.02	1.01695
B0274	Yes	Yes	Yes	42	male	20	Married or cohabitated	Illiteracy	≤ 1000	No	No	No	49.3151	3.0137	Yes	Raw coal	No	Yes	1858.51	491.143	57.5358	23.1039	7.04796	201.69	14.8574	303.749	36.6772	594.96	1.52245	2.6028	2889.44	1.01325
B0320	Yes	Yes	Yes	46	famale	46	Married or cohabitated	Illiteracy	1,001-2,000	Yes	No	No	4.1096	43.8795	Yes	Mixed coal	Yes	Yes	3333.26	325.036	47.1365	37.9549	10.0708	72.264	4.05855	171.226	17.008	483.195	1.56645	2.06497	2407.7	1.00955
D0214	Yes	Yes	Yes	60	famale	60	Married or cohabitated	Illiteracy	2,001-4,000	No	No	No	13.6986	1.2055	No	Mixed coal	Yes	Yes	4677.04	208.01	27.9526	17.3771	2.42225	26.306	0.746958	74.4476	66.2396	405.087	1.29167	0.763443	2369.28	1.00955
B0209	Yes	Yes	Yes	47	male	47	Married or cohabitated	High school or above	≥ 6,001	Yes	Yes	Yes	1.3699	43.8795	Yes	Raw coal	No	Yes	1669.48	784.814	73.4234	26.229	17.8503	154.224	15.492	286.8	193.016	692.121	2.7583	4.15927	3253.59	1.00585
D0164	Yes	Yes	No	48	famale	48	Married or cohabitated	Illiteracy	1,001-2,000	No	No	No	13.6986	2.411	Yes	Raw coal	Yes	Yes	2709.2	301.241	31.9835	15.158	4.80506	296.599	13.5237	361.777	76.995	424.617	1.05112	2.94568	2023.36	1.00585
B0346	Yes	Yes	No	46	male	46	Married or cohabitated	Illiteracy	2,001-4,000	Yes	No	Yes	10.9589	7.2329	Yes	Raw coal	Yes	Yes	2799.82	520.603	44.8503	22.6968	6.89669	148.291	8.50179	230.95	107.418	398.866	1.61896	4.5332	2665.38	1.00585
B0462	Yes	Yes	No	39	male	39	Married or cohabitated	Primary school	2,001-4,000	No	No	Yes	13.6986	2.411	Yes	Mixed coal	No	Yes	2816.24	287.814	79.7878	26.139	16.2249	98.2447	5.62701	224.609	47.0689	488.083	2.00745	2.26887	1913.66	1.00585
D0384	No	No	No	61	famale	61	Married or cohabitated	Illiteracy	1,001-2,000	Yes	Yes	Yes	25.3973	7.2329	Yes	Raw coal	Yes	Yes	1738.41	247.827	71.8249	27.0872	8.05099	334.011	12.5226	453.029	247.58	837.02	1.93339	2.38074	3880.46	1.004
B0488	Yes	Yes	Yes	60	male	60	Married or cohabitated	Illiteracy	2,001-4,000	Yes	No	No	4.1096	1.5671	Yes	Raw coal	Yes	Yes	2616.91	236.206	135.87	40.0287	17.5142	367.822	14.9922	575.6	25.9718	851.308	2.65522	4.79253	3263.08	0.99845
B0360	Yes	Yes	Yes	62	famale	62	Married or cohabitated	Illiteracy	1,001-2,000	Yes	No	No	8.2192	2.411	Yes	Mixed coal	Yes	Yes	4115.12	954.124	51.0841	20.5613	6.8013	59.4799	3.8855	141.586	44.2979	270.623	0.830266	1.63042	1181.37	0.99475
B0517	Yes	Yes	No	40	male	40	Married or cohabitated	Illiteracy	4,001-6,000	Yes	Yes	No	20.5479	1.8082	Yes	Raw coal	Yes	Yes	2039.02	705.424	70.7304	16.9368	9.86568	102.004	0.796601	200.166	134.442	459.285	1.806	1.68873	2290.52	0.9892
D0134	Yes	Yes	No	51	famale	51	Married or cohabitated	Primary school	2,001-4,000	Yes	No	No	41.0959	8.4384	Yes	Mixed coal	Yes	Yes	474.358	323.478	82.941	19.6944	14.7456	211.985	6.2775	335.26	74.0891	466.884	2.59769	3.32112	2894.62	0.9818
B0230	Yes	Yes	No	46	famale	30	Married or cohabitated	Illiteracy	≤ 1000	Yes	No	Yes	498.63	43.8795	Yes	Others	No	Yes	1687.23	523.363	60.4675	19.5375	9.07328	83.887	3.27201	175.66	163.815	611.746	2.15365	1.18835	2526.74	0.97255
D0253	Yes	Yes	No	46	male	46	Married or cohabitated	Illiteracy	2,001-4,000	Yes	No	No	32.8767	9.6438	No	Mixed coal	Yes	Yes	3948.35	430.282	90.9435	43.3909	16.5791	168.793	7.65506	326.763	77.6143	681.308	2.8987	5.1848	3608.94	0.967
B0218	No	No	No	40	famale	15	Married or cohabitated	Secondary school	≥ 6,001	Yes	No	No	8.2192	2.0493	Yes	Raw coal	No	Yes	2729.31	391.862	85.9668	22.986	39.2208	270.819	7.85874	426.262	920.225	592.423	1.84681	2.52334	1741.05	0.96515
B0035	Yes	Yes	No	42	famale	42	Married or cohabitated	Primary school	4,001-6,000	Yes	Yes	Yes	41.0959	2.411	Yes	Others	No	Yes	4558.54	539.555	42.2387	23.1453	9.65526	142.886	7.80697	225.503	219.579	425.001	1.36131	2.36196	2252.96	0.96145
B0266	Yes	Yes	No	41	male	41	Unmarried	Illiteracy	2,001-4,000	No	Yes	No	19.1781	6.0274	Yes	Raw coal	Yes	Yes	2406.45	808.944	61.5443	27.2129	14.3805	80.7284	1.25025	184.811	322.823	709.828	2.72521	3.06316	4254.16	0.9596
B0003	No	No	No	63	famale	50	Married or cohabitated	Primary school	1,001-2,000	Yes	No	No	2.1918	1.2055	No	Mixed coal	Yes	Yes	1995.77	434.817	22.5098	8.2568	4.2007	20.8032	0.106912	55.6007	8.27355	293.119	0.623389	0.0300591	1136.78	0.95775
D0240	No	No	No	27	male	27	Unmarried	Secondary school	≥ 6,001	Yes	Yes	Yes	10.9589	2.411	Yes	Others	No	Yes	3170.7	724.59	36.4977	17.3209	8.75963	52.4853	1.63507	116.567	265.404	419.734	1.60286	3.45333	2153.3	0.95405
D0355	No	No	No	43	male	43	Unmarried	Primary school	2,001-4,000	Yes	Yes	No	2.7397	43.8795	Yes	Raw coal	Yes	Yes	1901.04	611.051	32.7424	18.1972	6.02285	271.382	11.7995	339.926	26.5653	638.236	1.94781	2.24751	2980.41	0.9522
B0261	Yes	Yes	No	30	famale	30	Married or cohabitated	Illiteracy	1,001-2,000	Yes	No	No	136.986	87.7589	Yes	Mixed coal	Yes	Yes	2026.16	514.344	73.5236	22.9496	15.3807	59.2658	1.92867	172.426	96.5386	573.689	2.49116	0.0524963	2152.52	0.9485
D0393	No	No	No	45	famale	28	Married or cohabitated	Primary school	2,001-4,000	Yes	No	Yes	21.3699	3.4959	Yes	Mixed coal	No	Yes	1960.22	539.22	66.3965	22.8909	10.7996	99.1315	3.11327	202.065	161.328	520.454	1.7765	1.1131	2462.83	0.94665
B0347	Yes	Yes	Yes	41	male	41	Married or cohabitated	Illiteracy	4,001-6,000	Yes	No	Yes	20.5479	2.411	No	Mixed coal	Yes	Yes	1992.59	206.942	57.8432	26.3946	12.2786	129.454	6.66308	232.038	139.017	436.804	1.82631	3.99674	2458.11	0.93555
B0592	No	No	No	38	famale	12	Married or cohabitated	Primary school	≥ 6,001	Yes	No	No	13.6986	31.3425	No	Raw coal	No	Yes	1377.72	189.646	78.999	23.0726	40.0573	236.353	32.4133	410.514	36.5525	395.545	2.39843	5.70259	3044.24	0.9337
D0395	No	No	No	42	male	42	Married or cohabitated	Illiteracy	1,001-2,000	No	No	No	2.7397	43.8795	Yes	Raw coal	Yes	Yes	4327.89	149.299	35.4124	19.3444	6.32112	96.484	7.09281	164.438	26.2706	487.518	1.86373	3.50938	2600.63	0.93185
B0328	Yes	Yes	Yes	36	male	36	Unmarried	Primary school	1,001-2,000	Yes	Yes	No	6.8493	3.6164	No	Mixed coal	Yes	Yes	3313.17	324.471	30.4166	13.05	7.19705	55.42	2.73219	108.498	231.211	389.436	1.28376	0.697024	1729.56	0.92815
B0345	Yes	Yes	Yes	68	male	68	Married or cohabitated	Illiteracy	2,001-4,000	No	Yes	No	2.7397	2.411	No	Mixed coal	Yes	No	4427.09	368.763	28.0482	11.3576	6.65984	65.7787	1.95149	113.577	114.945	322.881	0.972444	0.61916	1523.13	0.92445
D0425	Yes	Yes	No	47	famale	47	Married or cohabitated	Illiteracy	≥ 6,001	Yes	No	No	0	3.0137	Yes	Raw coal	Yes	Yes	2435.12	380.037	52.6887	24.9352	7.10825	102.546	7.31008	194.376	87.8688	359.76	1.52477	2.76471	2379.26	0.9226
B0225	Yes	Yes	Yes	42	male	42	Married or cohabitated	Primary school	1,001-2,000	Yes	Yes	No	2.7397	2.8932	No	Others	No	Yes	2650.84	698.05	35.7804	6.77959	6.96211	57.0271	1.44883	107.886	88.3182	240.113	0.77298	1.05807	783.417	0.9226
B0548	Yes	Yes	No	24	famale	13	Married or cohabitated	Secondary school	≤ 1000	Yes	No	No	2.7397	0.9644	No	Raw coal	Yes	Yes	1992.07	627.489	57.2062	27.06	12.0719	109.739	8.00832	213.891	53.6656	415.935	1.17464	3.26417	1623.58	0.92075
B0354	Yes	Yes	No	25	famale	15	Married or cohabitated	Illiteracy	2,001-4,000	Yes	No	No	13.6986	2.411	Yes	Others	No	No	2942.73	693.794	31.1815	15.4757	5.8561	29.6644	0.552199	82.2393	27.6807	362.646	1.13871	0.376917	1696.12	0.91705
B0473	Yes	Yes	Yes	39	male	39	Unmarried	Illiteracy	2,001-4,000	Yes	No	Yes	57.5342	5.7863	No	Mixed coal	No	Yes	4287.95	1052.72	47.2692	19.088	10.8527	109.393	7.7943	194.031	145.376	511.268	1.72151	2.86501	2491.43	0.91705
B0113	Yes	Yes	Yes	46	famale	26	Married or cohabitated	Illiteracy	4,001-6,000	Yes	No	Yes	8.2192	43.8795	Yes	Raw coal	Yes	Yes	3301.33	384.439	34.2924	9.84877	6.04399	72.1864	1.10882	123.272	23.3239	509.247	1.13595	0.662116	1527.41	0.9152
D0321	Yes	Yes	No	28	male	28	Unmarried	Secondary school	1,001-2,000	Yes	No	No	149.589	0.2411	Yes	Raw coal	Yes	Yes	3375.08	585.913	79.0477	41.5895	15.9898	244.57	13.0347	393.913	119.871	557.632	2.07364	4.26645	2788.11	0.91335
D0213	No	No	No	48	famale	48	Divorces or widowed	Primary school	1,001-2,000	Yes	No	No	41.0959	21.6986	Yes	Others	Yes	Yes	1333.29	689.389	71.8629	25.6378	13.6712	110.25	8.59128	229.417	184.338	576.031	2.4773	3.91171	3466.71	0.9115
D0439	Yes	Yes	No	36	male	36	Married or cohabitated	Primary school	1,001-2,000	Yes	No	No	109.589	12.0548	Yes	Mixed coal	No	Yes	2136.85	608.665	37.1667	15.1448	6.59022	46.752	1.79746	106.96	94.7764	306.032	0.95816	0.431347	1333.77	0.9115
B0585	Yes	Yes	No	50	famale	29	Divorces or widowed	Primary school	2,001-4,000	Yes	No	Yes	6.8493	0.6027	Yes	Raw coal	Yes	Yes	1830.95	566.833	62.5902	32.4303	11.4497	439.486	21.6697	566.733	130.912	608.637	1.77139	5.61256	2858.03	0.90965
B0101	Yes	Yes	No	32	famale	32	Married or cohabitated	Primary school	≥ 6,001	Yes	No	No	9.589	2.411	Yes	Raw coal	No	Yes	2012.35	818.638	58.353	23.9055	10.6037	96.7949	9.56059	198.799	146.003	489.073	1.67342	2.75122	2314.69	0.90965
D0148	Yes	Yes	Yes	47	male	47	Married or cohabitated	Primary school	4,001-6,000	No	Yes	Yes	5.4795	1.2055	Yes	Raw coal	Yes	Yes	1571.01	335.786	57.6898	28.1583	6.63468	50.4928	2.84778	145.644	380.743	347.391	1.23482	2.01289	2085.2	0.9078
B0083	Yes	Yes	Yes	50	male	50	Married or cohabitated	Primary school	≤ 1000	Yes	Yes	Yes	0.411	1.2055	Yes	Others	Yes	Yes	1893.25	359.607	22.6273	7.37194	5.27853	159.291	7.88332	202.327	87.1849	225.112	1.0461	2.14611	1023.81	0.90595
B0339	Yes	Yes	Yes	43	famale	43	Married or cohabitated	Illiteracy	1,001-2,000	Yes	No	No	99.726	87.7589	No	Mixed coal	Yes	Yes	2737.65	911.777	81.9978	25.1812	14.3705	223.01	8.10807	351.913	48.8634	628.656	2.79306	2.51843	3207.12	0.90595
D0403	Yes	Yes	No	68	male	68	Married or cohabitated	Illiteracy	1,001-2,000	Yes	Yes	No	16.4384	12.0548	Yes	Raw coal	No	Yes	2121.39	458.597	39.6648	15.6552	8.38251	139.189	6.07713	208.756	81.2685	358.981	1.23034	2.8312	1610.3	0.90225
B0486	Yes	Yes	No	53	famale	33	Married or cohabitated	Illiteracy	≥ 6,001	Yes	No	Yes	13.6986	3.6164	No	Mixed coal	Yes	Yes	1411.66	427.943	45.3422	15.9665	7.8648	64.6641	3.11819	136.516	225.179	257.189	0.984731	1.33432	1199.95	0.9004
B0082	No	No	No	21	male	21	Married or cohabitated	Primary school	4,001-6,000	Yes	No	Yes	27.3973	12.0548	Yes	Mixed coal	Yes	Yes	1942.21	490.397	49.4758	19.4408	10.8812	82.6086	3.13612	165.282	148.482	451.093	1.54611	0.971099	2130.17	0.9004
D0011	Yes	Yes	No	58	famale	58	Married or cohabitated	Primary school	≥ 6,001	No	No	No	6.8493	12.537	Yes	Mixed coal	No	Yes	4137.79	175.637	42.7593	11.3147	5.93273	109.733	4.72475	173.859	44.4283	310.318	1.30995	2.09538	1952.14	0.9004
B0226	Yes	Yes	No	25	male	25	Unmarried	Primary school	1,001-2,000	Yes	No	No	199.452	43.8795	Yes	Firewood	No	Yes	1186.73	487.855	57.2168	19.2767	17.3913	91.1435	2.51669	187.194	114.987	522.062	2.30073	1.30539	1889.37	0.89115
B0386	Yes	Yes	No	28	famale	28	Married or cohabitated	Secondary school	2,001-4,000	Yes	No	No	4.1096	25.074	Yes	Raw coal	Yes	Yes	2115.6	867.162	40.1249	14.0657	10.8813	40.4259	1.64843	106.942	96.5386	268.123	1.1239	1.00554	1039.19	0.8893
D0105	Yes	Yes	No	38	famale	38	Married or cohabitated	Primary school	2,001-4,000	Yes	No	No	0.274	43.8795	Yes	Raw coal	No	Yes	2538.26	397.609	22.7718	8.46835	3.43421	41.85	0.905414	77.2212	16.0678	255.82	0.931761	0.186991	1199.55	0.88745
B0342	Yes	Yes	Yes	38	famale	15	Married or cohabitated	Secondary school	2,001-4,000	Yes	No	No	2.7397	6.0274	Yes	Raw coal	No	Yes	4204.31	524.113	50.6216	13.6672	7.61632	101.966	6.50502	180.219	133.802	332.53	1.13936	3.91972	1755.34	0.88745
B0016	Yes	Yes	No	35	male	35	Married or cohabitated	Primary school	≤ 1000	Yes	No	No	41.0959	4.8219	No	Raw coal	No	No	1752.9	377.684	91.3491	38.3796	18.675	263.768	9.68477	421.505	169.424	968.574	3.41105	2.66958	4351.57	0.8782
B0399	Yes	Yes	Yes	41	male	41	Married or cohabitated	Primary school	≥ 6,001	Yes	No	Yes	13.6986	43.8795	Yes	Raw coal	No	Yes	3770.05	307.878	74.4176	18.029	10.5717	364.768	13.0227	480.267	79.1571	758.082	1.6689	2.09717	2308.7	0.8782
D0010	Yes	Yes	No	35	famale	13	Married or cohabitated	Primary school	≤ 1000	Yes	No	No	49.3151	43.8795	Yes	Mixed coal	No	Yes	1603.52	322.925	33.8197	13.1485	8.2969	74.0068	5.36008	134.461	120.516	310.438	1.32782	0.894748	1383.16	0.87635
B0461	Yes	Yes	Yes	64	male	64	Married or cohabitated	Illiteracy	≤ 1000	No	No	Yes	32.8767	11.5726	No	Mixed coal	Yes	Yes	3524.87	665.621	62.4642	25.3101	18.2683	194.776	10.2868	310.693	60.9947	639.072	2.25631	2.34327	2758.59	0.87635
D0389	No	No	No	18	famale	18	Unmarried	High school or above	≥ 6,001	Yes	No	Yes	99.726	87.7589	Yes	Raw coal	Yes	Yes	2464.55	596.451	118.963	32.8093	21.4085	216.197	4.26232	393.268	641.766	963.853	2.47771	0.815514	2454.55	0.8745
B0392	Yes	Yes	No	28	famale	28	Married or cohabitated	Illiteracy	≤ 1000	Yes	No	No	2.7397	43.8795	Yes	Raw coal	Yes	Yes	3684.2	596.481	23.597	12.3152	3.40062	42.0441	1.5917	82.8547	74.9064	327.785	1.13028	0.74678	1603.77	0.8745
B0178	Yes	Yes	No	30	famale	30	Married or cohabitated	Secondary school	≤ 1000	Yes	No	No	27.3973	2.8932	Yes	Raw coal	Yes	Yes	3974.24	347.783	46.1005	20.7395	7.31847	130.293	6.17973	209.893	134.079	439.686	1.36135	1.56922	1845.92	0.87265
D0351	No	No	No	25	male	25	Married or cohabitated	High school or above	≥ 6,001	Yes	Yes	Yes	13.6986	31.3425	Yes	Raw coal	No	Yes	1780.73	447.849	108.558	29.6817	23.3754	93.1807	10.6229	264.932	536.592	650.147	2.35725	5.34919	2848.08	0.86895
D0254	No	No	No	56	male	56	Married or cohabitated	Illiteracy	≤ 1000	Yes	Yes	No	5.4795	1.2055	Yes	Raw coal	Yes	Yes	3797.52	546.803	58.0799	20.8978	11.5085	47.4741	2.89958	139.948	466.414	541.193	1.87315	0.648939	2225.62	0.86895
D0375	No	No	No	30	famale	18	Married or cohabitated	High school or above	≤ 1000	Yes	Yes	No	68.4932	18.0822	Yes	Mixed coal	No	Yes	2980.25	557.618	120.927	28.3557	14.8918	211.088	3.82035	378.987	67.0534	669.639	2.47335	1.12348	2673.48	0.8671
D0370	Yes	Yes	Yes	41	famale	41	Married or cohabitated	Illiteracy	4,001-6,000	Yes	No	Yes	27.3973	12.0548	No	Raw coal	Yes	Yes	3208.9	343.658	137.85	47.0447	18.5646	247.138	13.2924	462.192	183.252	751.952	2.50926	4.15274	3107.41	0.8671
B0283	Yes	Yes	No	28	male	28	Married or cohabitated	Primary school	1,001-2,000	No	No	No	13.6986	2.411	Yes	Raw coal	Yes	Yes	847.095	557.203	39.1675	14.572	10.5659	60.6313	2.57937	127.121	84.8106	303.364	1.20948	0.418466	1336.52	0.86525
B0191	No	No	No	26	male	12	Unmarried	High school or above	2,001-4,000	Yes	No	No	21.3699	43.8795	Yes	Others	No	Yes	2018.57	207.432	52.7976	20.3966	13.5012	204.313	8.54922	299.283	372.391	528.604	2.70775	3.94595	3212.6	0.86155
B0357	Yes	Yes	No	29	famale	19	Married or cohabitated	Illiteracy	≥ 6,001	No	No	No	13.6986	2.411	Yes	Others	No	No	3257.55	221.997	46.3436	15.2569	9.94459	117.939	4.34514	193.417	95.5882	401.707	1.34684	0.607843	1578.69	0.8597
D0146	No	No	No	28	male	28	Unmarried	Secondary school	1,001-2,000	Yes	No	No	0.5479	1.2055	Yes	Mixed coal	No	Yes	3847.33	282.125	43.5067	10.3771	5.05813	146.769	6.45394	211.975	196.462	327.322	1.1032	1.27275	1607.19	0.8597
D0342	Yes	Yes	No	52	male	52	Married or cohabitated	Illiteracy	4,001-6,000	Yes	Yes	No	20.5479	2.411	No	Raw coal	Yes	Yes	2045.06	308.689	111.527	27.3568	21.5511	296.054	29.4476	485.688	159.361	742.327	2.44291	4.77619	3519.48	0.856
B0031	Yes	Yes	No	47	male	30	Married or cohabitated	Primary school	2,001-4,000	No	Yes	Yes	0	6.0274	Yes	Raw coal	Yes	Yes	2904.3	580.582	91.5331	40.3445	18.0153	361.364	15.8241	526.734	139.802	692.493	1.9285	4.22949	2830.01	0.856
B0586	Yes	Yes	No	52	male	52	Married or cohabitated	Primary school	2,001-4,000	Yes	No	No	10.9589	2.411	Yes	Raw coal	Yes	Yes	1342.63	351.374	45.4546	18.0989	8.40743	126.389	5.68848	203.776	69.5392	295.205	1.1619	1.996	1529.36	0.8523
D0108	No	No	No	58	famale	30	Married or cohabitated	Illiteracy	≤ 1000	No	No	No	5.4795	2.411	Yes	Raw coal	Yes	Yes	1337.78	364.166	41.3861	16.2396	5.51374	118.045	6.47522	187.508	63.4972	364.132	1.08552	1.91352	1814.2	0.8486
D0435	Yes	Yes	Yes	62	famale	62	Married or cohabitated	Illiteracy	1,001-2,000	No	No	Yes	136.986	3.6164	No	Mixed coal	Yes	No	3168.97	285.7	60.6715	18.4697	5.91513	49.2578	1.28825	135.449	176.863	447.066	1.35562	0.438193	1819.75	0.8486
D0119	No	No	No	56	famale	35	Married or cohabitated	Illiteracy	1,001-2,000	Yes	No	Yes	9.589	3.0137	No	Mixed coal	No	Yes	2573.43	765.14	98.5467	31.3476	16.2847	194.791	9.24419	348.54	44.0191	640.213	2.4497	2.70091	3170.79	0.84305
B0021	Yes	Yes	Yes	47	famale	48	Married or cohabitated	Illiteracy	1,001-2,000	Yes	Yes	Yes	16.8493	1.4466	No	Others	No	Yes	2671.85	288.8	61.2473	30.1998	13.8419	92.7249	14.8197	211.685	82.2598	263.674	0.954537	1.99672	1292.47	0.83935
B0201	Yes	No	Yes	64	male	64	Married or cohabitated	Primary school	2,001-4,000	Yes	Yes	No	32.8767	14.4658	Yes	Firewood	No	Yes	3420.86	467.201	63.1893	23.8081	16.4002	357.019	29.3478	489.461	78.6803	604.243	1.98195	5.3472	2641.81	0.83935
D0006	Yes	Yes	No	44	famale	44	Married or cohabitated	Illiteracy	≤ 1000	Yes	No	No	1.3699	7.2329	Yes	Mixed coal	Yes	Yes	2615.86	489.535	30.9693	14.5522	5.51926	43.8389	2.00581	96.5466	90.9049	280.391	1.11643	1.07257	1592.71	0.8338
B0403	Yes	Yes	No	29	famale	10	Married or cohabitated	Primary school	1,001-2,000	Yes	Yes	No	4.1096	43.8795	No	Mixed coal	Yes	Yes	2354.7	628.446	35.7386	16.6987	8.92609	50.4579	1.35331	112.871	44.9191	476.639	1.6562	0.183416	2026	0.83195
B0570	Yes	Yes	No	41	male	41	Married or cohabitated	Primary school	4,001-6,000	Yes	No	No	49.863	1.8082	No	Raw coal	Yes	Yes	2219.81	294.138	111.115	43.7953	14.1821	110.216	8.05764	285.927	111.299	593.582	2.22868	2.20513	2745.43	0.8227
D0440	No	No	No	68	male	68	Divorces or widowed	Illiteracy	1,001-2,000	No	No	No	13.1507	4.0986	Yes	Firewood	No	Yes	2538.6	458.436	42.9951	19.1412	9.15133	117.741	2.08873	190.893	160.217	683.461	2.15876	3.05642	3700.58	0.8227
B0483	Yes	Yes	No	39	male	39	Unmarried	Primary school	2,001-4,000	Yes	No	Yes	49.3151	2.8932	No	Mixed coal	No	Yes	2596.11	551.995	54.6064	22.3538	14.0544	129.709	6.3158	226.712	83.6259	581.265	2.13649	3.55723	2650.67	0.8227
D0079	No	No	No	32	famale	32	Married or cohabitated	High school or above	1,001-2,000	Yes	No	No	0.6849	43.8795	Yes	Others	No	Yes	4805.34	1049.86	68.9851	10.5472	15.6801	89.5417	3.37524	187.8	603.154	602.777	1.47065	0.877886	1566.72	0.8227
D0121	No	No	No	71	male	71	Married or cohabitated	Illiteracy	≤ 1000	No	Yes	Yes	65.7534	14.4658	Yes	Firewood	No	Yes	2848.35	702.539	62.8079	24.5269	9.94902	90.7573	1.22182	188.601	999.868	595.353	1.78792	0.94664	2657.33	0.82085
B0111	Yes	Yes	Yes	55	male	55	Married or cohabitated	Secondary school	4,001-6,000	Yes	Yes	Yes	6.8493	6.0274	Yes	Raw coal	No	No	2457.81	511.878	65.7818	20.3753	15.1047	90.2888	3.40032	194.312	114.987	521.516	1.91745	1.99805	2065.11	0.819
B0405	Yes	Yes	No	39	male	39	Married or cohabitated	Primary school	4,001-6,000	Yes	No	No	8.2192	2.411	Yes	Others	No	No	3174.28	434.553	52.4858	25.6315	10.8969	132.274	7.83072	228.554	107.275	465.493	1.66819	3.88552	2557.03	0.8153
B0496	Yes	Yes	No	37	famale	37	Married or cohabitated	Primary school	4,001-6,000	Yes	No	No	27.3973	2.411	No	Raw coal	Yes	Yes	1988.67	424.777	50.0994	14.8396	12.4454	132.126	6.57725	215.934	100.485	318.951	1.1169	1.77661	1490.25	0.81345
D0104	Yes	No	Yes	67	famale	48	Divorces or widowed	Primary school	≥ 6,001	Yes	No	No	68.4932	43.8795	Yes	Raw coal	Yes	Yes	2631	731.941	14.6148	10.152	1.57904	17.0566	0.420154	43.7244	55.6441	246.739	0.892435	1.10628	1369.59	0.8116
D0130	No	No	No	45	male	43	Divorces or widowed	High school or above	≥ 6,001	No	Yes	No	8.2192	4.8219	Yes	Others	No	Yes	2741.95	463.049	58.0714	19.7475	8.63231	166.845	7.43389	259.739	91.9844	549.878	1.64718	1.73247	2460.11	0.8116
B0353	Yes	Yes	No	43	famale	25	Married or cohabitated	Illiteracy	4,001-6,000	Yes	No	No	10.9589	3.6164	Yes	Mixed coal	Yes	No	3144.39	670.276	41.461	21.0624	8.63184	100.603	6.7465	178.029	162.532	294.302	1.12021	2.51812	1490.9	0.80975
D0039	No	No	No	33	famale	15	Married or cohabitated	Primary school	1,001-2,000	Yes	No	No	49.863	2.8932	Yes	Raw coal	Yes	Yes	1687.25	890.78	123.357	24.2654	13.7291	157.002	2.94269	320.675	392.23	826.637	3.27598	4.88182	4066.15	0.80605
D0434	No	No	No	51	famale	51	Married or cohabitated	Illiteracy	1,001-2,000	Yes	No	No	13.6986	3.0137	Yes	Raw coal	Yes	Yes	2115.79	746.108	105.483	35.497	32.2501	206.4	8.13424	386.078	69.5359	523.529	1.95616	2.69211	2250.12	0.80605
B0210	No	No	No	23	male	23	Married or cohabitated	High school or above	≥ 6,001	Yes	No	Yes	0	43.8795	Yes	Mixed coal	Yes	Yes	3536.45	354.965	53.5345	39.9876	18.4485	55.8622	4.23957	171.613	27.208	610.665	1.98169	2.16428	2426.59	0.80235
D0428	No	No	No	46	famale	20	Married or cohabitated	Secondary school	≥ 6,001	Yes	No	Yes	13.6986	12.537	Yes	Raw coal	Yes	Yes	2624.6	615.36	79.9756	27.2812	12.6509	254.996	11.5273	386.194	322.802	478.715	2.28762	4.98329	2956.39	0.8005
B0376	Yes	Yes	No	63	famale	63	Married or cohabitated	Illiteracy	2,001-4,000	No	No	No	41.0959	4.8219	Yes	Mixed coal	No	Yes	2411.58	193.911	43.8628	26.8532	7.63944	108.726	6.8918	193.526	61.739	359.689	1.46471	3.0397	2095.62	0.79865
B0214	Yes	Yes	No	39	famale	22	Married or cohabitated	Primary school	4,001-6,000	Yes	No	Yes	13.6986	12.0548	No	Raw coal	Yes	Yes	2432.56	475.861	38.8541	17.2178	6.11059	67.1247	3.13637	132.08	143.017	359.173	1.36419	0.929281	1734.03	0.79865
D0117	Yes	Yes	No	56	male	27	Married or cohabitated	Secondary school	1,001-2,000	Yes	No	No	6.8493	3.0137	Yes	Raw coal	No	Yes	2477.47	487.409	80.3187	20.3051	7.17312	242.027	9.99128	359.253	78.5637	624.207	2.15711	3.9045	3574.09	0.7968
D0041	Yes	Yes	No	32	male	32	Married or cohabitated	High school or above	≥ 6,001	Yes	Yes	No	5.4795	12.0548	Yes	Raw coal	Yes	Yes	3670.58	932.402	63.2063	23.5744	14.6653	161.518	19.0492	281.267	287.773	431.791	1.73572	3.0503	2546.19	0.7968
D0361	No	No	No	38	famale	38	Married or cohabitated	Secondary school	4,001-6,000	Yes	No	No	164.384	1.2055	Yes	Raw coal	No	Yes	1084.78	710.489	50.3424	18.6894	8.90224	60.6485	2.58752	140.814	93.209	466.773	1.60151	1.46142	2184.94	0.7931
B0469	Yes	Yes	No	34	famale	34	Married or cohabitated	Secondary school	1,001-2,000	No	No	No	4.1096	1.2055	No	Mixed coal	Yes	Yes	1786.33	330.202	43.4377	19.6117	6.28596	102.384	6.76896	178.079	41.4227	369.112	1.27264	2.83773	2148.44	0.7931
D0003	Yes	Yes	No	50	famale	10	Married or cohabitated	Illiteracy	2,001-4,000	No	No	No	42.7397	3.6164	Yes	Mixed coal	No	Yes	2044.72	354.821	16.4951	9.79981	1.67577	17.2596	0.867509	46.0106	68.995	229.448	0.738414	0.423047	1308.72	0.7931
B0037	Yes	Yes	Yes	41	male	15	Married or cohabitated	Primary school	4,001-6,000	No	No	Yes	0	18.0822	No	Mixed coal	No	Yes	2912.47	1910.43	59.5773	45.514	15.4221	594.559	38.6808	753.419	171.032	780.879	2.28131	6.80283	4179.48	0.7931
B0182	Yes	Yes	No	22	famale	22	Married or cohabitated	Secondary school	≥ 6,001	Yes	No	No	4.1096	43.8795	Yes	Raw coal	Yes	Yes	4896.82	227.222	32.1556	11.2297	2.95033	281.143	11.8368	339.24	83.467	418.764	0.961981	2.00788	1751.73	0.7931
D0065	No	No	No	40	famale	17	Married or cohabitated	Illiteracy	≥ 6,001	Yes	No	No	2.7397	1.2055	Yes	Raw coal	No	Yes	1435.16	814.967	31.7987	14.1139	5.54449	87.867	3.86459	142.717	72.7575	305.281	0.983321	1.05151	1505.03	0.79125
D0115	No	No	No	49	male	49	Married or cohabitated	Secondary school	2,001-4,000	No	No	Yes	1.3699	1.2055	Yes	Raw coal	No	Yes	2268.92	472.032	78.409	24.0851	32.2767	187.936	5.13795	327.482	144.084	588.321	2.1826	0.924621	2745.23	0.78755
B0020	Yes	Yes	Yes	58	male	58	Married or cohabitated	Illiteracy	≤ 1000	Yes	Yes	No	16.4384	23.1452	Yes	Others	No	Yes	3469.55	318.257	50.9337	10.9486	6.66165	40.6158	1.11179	109.987	62.9479	312.752	1.07844	0.45473	1188.91	0.78755
B0546	Yes	Yes	No	52	famale	32	Married or cohabitated	Illiteracy	1,001-2,000	Yes	No	No	10.9589	4.8219	No	Mixed coal	Yes	Yes	2294	308.906	67.1897	27.4837	11.9824	102.652	6.56952	214.998	86.0733	419.934	1.64356	2.46286	2192.92	0.7857
D0120	No	No	No	59	famale	40	Married or cohabitated	Primary school	≤ 1000	Yes	No	Yes	6.8493	14.4658	No	Raw coal	Yes	Yes	2607.11	336.806	77.9762	15.6507	14.4762	195.87	6.85464	310.56	102.921	467.738	2.11534	2.66038	2605.74	0.78015
D0401	Yes	Yes	No	50	famale	50	Married or cohabitated	Primary school	2,001-4,000	No	No	No	22.7397	6.0274	No	Raw coal	No	Yes	2680.97	707.126	41.4853	19.0188	6.1347	88.5546	4.42975	159.313	31.2924	360.755	1.20685	1.71541	1931.81	0.77645
B0196	No	No	No	29	famale	19	Married or cohabitated	Secondary school	≥ 6,001	Yes	Yes	No	2.7397	1.2055	Yes	Raw coal	No	Yes	6005.13	563.621	33.7474	12.8359	8.25187	91.5936	4.67504	150.987	353.275	277.287	0.866625	1.64351	1126.72	0.7709
B0514	Yes	Yes	No	44	male	44	Married or cohabitated	Illiteracy	4,001-6,000	Yes	Yes	Yes	24.6575	2.8932	Yes	Raw coal	Yes	Yes	1807.71	550.242	47.8401	17.8025	11.7593	150.319	12.9124	240.332	224.956	529.67	1.78841	2.9847	2678.48	0.76905
D0394	Yes	Yes	No	53	famale	53	Married or cohabitated	Illiteracy	4,001-6,000	Yes	No	No	66.3014	3.6164	Yes	Mixed coal	Yes	Yes	2018.48	414.94	69.0943	36.997	15.0129	133.918	6.50259	261.218	680.177	688.434	2.28143	4.19913	2868.21	0.7672
B0087	Yes	Yes	No	35	famale	18	Married or cohabitated	Secondary school	4,001-6,000	Yes	No	No	98	43.8795	Yes	Raw coal	No	Yes	2584.69	747.679	59.2325	17.2881	11.4532	104.377	4.18676	196.351	33.9849	382.098	1.66812	2.11829	1888.27	0.7598
D0166	No	No	No	21	male	21	Unmarried	Secondary school	≥ 6,001	Yes	Yes	Yes	32.8767	3.6164	Yes	Others	No	Yes	3344.61	266.959	53.4749	22.8469	9.66662	115.934	4.65072	205.905	874.888	638.05	2.08654	2.53769	3067.72	0.75795
B0335	Yes	Yes	Yes	30	famale	30	Married or cohabitated	Secondary school	2,001-4,000	No	No	No	16.4384	28.9315	No	Mixed coal	No	Yes	3735.45	909.877	49.205	23.5452	11.7932	99.8928	4.3936	188.561	66.4543	436.624	1.60787	2.16785	1966.76	0.75795
D0140	No	No	No	52	male	52	Married or cohabitated	High school or above	≥ 6,001	No	Yes	Yes	2.7397	7.2329	Yes	Raw coal	No	Yes	1621.37	219.813	49.9364	12.6369	8.35169	96.0216	4.60536	171.334	12.7276	391.412	1.42301	2.13437	1638.09	0.7561
D0133	Yes	Yes	No	38	famale	18	Married or cohabitated	Primary school	2,001-4,000	Yes	No	Yes	68.4932	2.411	Yes	Raw coal	Yes	Yes	2640.77	619.944	92.7062	27.385	12.9847	123.617	7.18487	263.629	256.731	697.265	3.06062	4.24443	4169.29	0.7561
D0151	No	No	No	44	male	44	Married or cohabitated	Secondary school	2,001-4,000	Yes	No	No	9.589	2.411	Yes	Others	No	Yes	4573.39	711.997	35.1281	12.1376	6.35074	49.1916	0.622587	103.031	463.931	367.67	1.68309	4.93516	2183.56	0.7561
D0216	Yes	Yes	No	47	famale	47	Married or cohabitated	Primary school	4,001-6,000	Yes	No	No	13.6986	2.411	Yes	Others	No	Yes	1610.66	253.958	32.8608	11.4174	4.73056	40.9313	1.1249	90.5696	90.8061	238.588	0.782184	1.32088	985.321	0.75425
D0341	No	No	No	60	male	60	Married or cohabitated	Secondary school	2,001-4,000	Yes	Yes	No	136.986	6.0274	Yes	Raw coal	Yes	Yes	2395.01	1168.87	62.3039	25.6244	11.8853	181.529	8.10677	289.085	172.874	534.83	1.9423	2.25688	2612.53	0.75425
D0431	Yes	Yes	No	41	famale	41	Married or cohabitated	Illiteracy	1,001-2,000	Yes	No	No	24.6575	1.2055	No	Raw coal	No	Yes	2921.81	856.642	32.9031	18.2838	5.97745	101.448	4.62388	162.969	40.3693	390.86	1.38576	1.60908	1894.12	0.75425
D0436	Yes	Yes	No	40	male	40	Married or cohabitated	Primary school	1,001-2,000	No	No	Yes	4.9315	3.0137	Yes	Raw coal	Yes	Yes	3321	694.492	91.2531	29.4721	15.4275	200.441	7.79713	344.048	24.29	543.732	2.30697	3.7171	2912.15	0.75425
D0129	No	No	No	76	male	76	Divorces or widowed	Secondary school	≤ 1000	Yes	Yes	No	71.4286	14.4658	Yes	Firewood	Yes	Yes	3573.27	387.226	92.8978	17.2486	38.5103	419.214	15.0666	582.833	2920.23	817.82	3.07137	5.79006	2629.05	0.7487
D0417	Yes	Yes	No	47	male	47	Married or cohabitated	Illiteracy	4,001-6,000	No	Yes	No	95.8904	6.0274	Yes	Raw coal	Yes	Yes	2470.02	315.535	68.065	28.9478	10.2602	94.7454	4.756	206.417	113.832	558.806	2.34177	2.94679	3106.96	0.745
B0251	Yes	Yes	Yes	62	male	62	Married or cohabitated	Illiteracy	1,001-2,000	No	No	No	0	3.0137	Yes	Raw coal	No	Yes	2376.81	451.935	24.2489	6.76872	3.54341	138.802	5.87573	178.965	1.99163	205.771	0.347887	0.839618	684.238	0.74315
D0136	No	No	No	28	famale	16	Married or cohabitated	Secondary school	4,001-6,000	Yes	No	No	1.3699	43.8795	Yes	Raw coal	No	Yes	2449.02	756.147	28.2447	9.54997	6.47628	64.8747	2.05063	111.097	26.3087	355.135	1.4854	0.409045	1327.74	0.74315
D0149	No	No	No	44	famale	22	Married or cohabitated	Illiteracy	≤ 1000	Yes	No	No	14.2466	12.537	Yes	Raw coal	Yes	Yes	2606.6	638.872	60.9715	29.3489	12.2891	340.542	14.3812	457.207	68.697	789.946	2.41589	8.15478	3819.81	0.74315
B0290	No	No	No	19	famale	19	Unmarried	Secondary school	4,001-6,000	Yes	Yes	No	16.4384	9.0411	Yes	Raw coal	No	Yes	2795.81	654.596	57.5626	58.0963	18.1291	108.505	7.38737	249.553	97.9278	393.15	1.57539	2.47172	1750.9	0.74315
D0102	Yes	Yes	No	49	famale	49	Married or cohabitated	Illiteracy	≤ 1000	Yes	No	No	4.7945	3.0137	Yes	Raw coal	Yes	Yes	2225.67	310.926	38.0604	12.7377	5.73119	55.2054	1.59437	112.667	79.3725	234.254	0.655411	0.835477	869.579	0.7413
D0155	No	No	No	39	famale	39	Married or cohabitated	Primary school	1,001-2,000	Yes	Yes	No	28.4932	43.8795	Yes	Raw coal	Yes	Yes	2558.83	233.907	30.7165	11.0665	7.69944	26.9119	0.375149	76.5815	90.0332	347.546	1.55745	0.793979	1625.22	0.7339
B0368	Yes	Yes	No	61	male	61	Married or cohabitated	Primary school	1,001-2,000	Yes	No	No	6.8493	4.3397	Yes	Raw coal	Yes	No	3340.89	609.99	111.056	25.7442	25.0879	101.803	2.43895	264.512	582.674	612.213	1.98566	0.686944	1178.5	0.7339
D0385	Yes	Yes	No	30	famale	14	Married or cohabitated	Illiteracy	2,001-4,000	Yes	No	No	4.9315	3.737	Yes	Raw coal	No	Yes	4256.99	500.513	33.7616	12.205	6.44158	97.5628	4.93821	154.81	59.5583	322.231	1.34925	1.52323	1651.5	0.72835
D0402	Yes	Yes	No	68	male	68	Divorces or widowed	Secondary school	4,001-6,000	Yes	Yes	Yes	5.4795	43.8795	Yes	Raw coal	Yes	Yes	4027.67	222.164	50.7684	20.4133	7.72008	103.996	5.03761	187.786	169.193	429.625	1.42605	2.45028	2269.86	0.7265
B0038	Yes	Yes	No	21	famale	21	Married or cohabitated	Secondary school	4,001-6,000	Yes	No	No	0	44	Yes	Raw coal	No	Yes	4777.94	392.477	16.8304	11.3622	3.1707	27.0807	2.20373	60.5349	65.2061	328.762	1.15285	0.986782	1825.91	0.7265
D0396	No	No	No	21	male	21	Unmarried	Secondary school	4,001-6,000	No	Yes	No	6.8493	43.8795	Yes	Raw coal	No	Yes	1927.69	306.19	36.363	15.837	6.34139	95.2794	7.13401	160.763	42.3626	390.881	1.39575	3.50938	2032.05	0.72465
D0055	Yes	Yes	No	38	famale	19	Married or cohabitated	Primary school	1,001-2,000	No	No	No	273.973	5.7863	Yes	Mixed coal	Yes	Yes	2867.7	307.584	84.3188	26.6022	21.3084	134.743	7.88312	273.655	479.327	515.074	2.10604	1.26703	2181.93	0.72465
D0028	No	No	No	70	male	70	Married or cohabitated	Secondary school	≤ 1000	Yes	No	Yes	99.726	3.0137	Yes	Raw coal	No	No	1407.28	710.311	72.1862	31.0149	12.6481	251.162	11.8466	378.339	332.945	742.275	1.92832	2.75902	2972.5	0.7228
B0080	Yes	Yes	No	48	male	48	Married or cohabitated	High school or above	1,001-2,000	Yes	No	Yes	17.8082	6.0274	Yes	Others	No	Yes	4064.57	800.571	92.2175	32.3143	11.0741	119.738	8.29256	263.183	63.6977	464.375	1.79858	3.33949	2420.37	0.72095
D0311	Yes	No	Yes	47	famale	29	Married or cohabitated	Illiteracy	≤ 1000	Yes	No	No	4.1096	12.537	Yes	Raw coal	Yes	Yes	4641.53	528.061	34.6506	12.8971	4.40583	55.4766	1.77609	108.91	42.3794	331.001	1.0921	0.701071	1649.31	0.71725
D0054	No	No	No	38	famale	11	Married or cohabitated	High school or above	≤ 1000	Yes	No	No	49.3151	12.537	Yes	Others	No	Yes	1882.82	485.597	54.5042	14.306	8.73441	86.8231	2.54248	166.607	319.874	397.888	1.40391	1.57402	1747.49	0.7154
B0197	Yes	Yes	No	30	famale	10	Married or cohabitated	Primary school	1,001-2,000	Yes	No	Yes	9.589	4.8219	Yes	Raw coal	Yes	Yes	2213	250.236	41.9199	12.8352	8.37688	39.3555	1.32519	103.36	105.963	315.884	1.019	0.595803	1238.97	0.71355
B0260	Yes	Yes	No	26	famale	21	Married or cohabitated	Secondary school	4,001-6,000	Yes	No	Yes	5.4795	1.8082	Yes	Raw coal	No	Yes	3013.73	213.293	58.6232	35.8729	11.071	163.218	11.3133	279.756	139.313	477.721	1.631	5.84893	2540.54	0.71355
D0410	No	No	No	21	male	21	Unmarried	Secondary school	4,001-6,000	Yes	Yes	Yes	5.4795	43.8795	Yes	Raw coal	No	Yes	2385.49	1092.17	62.1691	28.3837	14.9751	129.262	5.32473	239.932	191.942	530.771	1.84771	2.63688	2367.5	0.708
D0141	No	No	No	67	famale	52	Married or cohabitated	Illiteracy	4,001-6,000	Yes	No	Yes	0	3.6164	Yes	Raw coal	No	Yes	2096.14	701.092	23.3156	10.4847	2.13857	22.0643	0.270873	58.1747	47.8699	254.472	0.874311	0.606074	1454.3	0.70245
D0118	No	No	No	37	famale	37	Married or cohabitated	Primary school	≤ 1000	Yes	No	No	2.7397	62.6849	Yes	Firewood	No	Yes	1791.68	596.501	40.2699	9.48528	11.2302	55.1104	1.77492	117.617	73.9801	253.783	1.07782	0.468688	920.399	0.69875
D0360	Yes	Yes	No	44	male	44	Married or cohabitated	Primary school	2,001-4,000	Yes	Yes	No	20.5479	18.0822	No	Mixed coal	Yes	No	1864.39	657.711	64.5917	29.5413	11.6222	132.828	7.71909	245.763	94.7939	425.646	1.56811	3.50482	2036.81	0.69875
D0320	No	No	No	56	male	56	Married or cohabitated	Primary school	2,001-4,000	No	Yes	Yes	39.0411	5.063	Yes	Raw coal	No	Yes	2623.03	712.129	81.4567	32.41	15.2569	168.324	7.15919	303.851	144.89	640.475	2.23983	3.48189	3171.83	0.6932
B0304	Yes	Yes	Yes	67	famale	67	Married or cohabitated	Illiteracy	1,001-2,000	No	No	No	16.4384	1.8082	No	Mixed coal	Yes	Yes	3547.68	491.143	16.5702	8.49662	3.76443	110.213	4.41156	143.325	21.8224	248.175	0.768623	0.684923	1126.49	0.69135
D0252	No	No	No	37	famale	37	Married or cohabitated	Primary school	2,001-4,000	No	No	No	32.8767	0.7233	Yes	Firewood	Yes	Yes	2041.78	170.951	37.8872	19.1709	4.24862	65.6458	4.48091	131.003	86.3969	315.275	1.13714	2.18015	1897.57	0.6821
D0052	No	No	No	75	famale	62	Divorces or widowed	Primary school	≥ 6,001	No	Yes	Yes	0	3.6164	Yes	Others	Yes	Yes	2296.19	661.333	31.9753	8.77955	11.7976	64.8624	0.386022	117.361	257.184	312.531	1.33361	1.42115	1285.25	0.6784
B0276	Yes	Yes	Yes	42	famale	42	Married or cohabitated	Illiteracy	2,001-4,000	Yes	No	Yes	10.274	3.6164	Yes	Raw coal	Yes	Yes	2367.09	313.17	44.7587	24.1424	7.57349	83.6541	4.66701	164.146	65.3157	391.303	1.33635	2.28068	1998.79	0.67655
B0402	Yes	Yes	No	33	famale	11	Married or cohabitated	Primary school	4,001-6,000	Yes	No	No	68.4932	0	No	Raw coal	Yes	Yes	4432.5	367.517	94.4555	28.6766	30.7102	168.403	1.29753	323.102	77.7597	901.5	3.1038	3.81999	2367.17	0.67655
B0319	Yes	Yes	Yes	36	famale	36	Married or cohabitated	Secondary school	2,001-4,000	Yes	No	No	164.384	6.0274	No	Raw coal	Yes	Yes	4184.91	293.652	47.2898	19.359	9.3095	77.3399	2.43415	155.074	79.0159	363.796	1.32498	0.959039	1606.88	0.67285
B0234	Yes	Yes	No	18	male	18	Unmarried	Secondary school	1,001-2,000	Yes	Yes	Yes	199.452	0	Yes	Raw coal	No	Yes	2735.88	768.994	54.5304	37.8774	10.9467	83.7527	5.26535	192.15	142.941	460.39	1.62374	1.90334	2418.39	0.6599
D0441	No	No	No	52	famale	52	Married or cohabitated	Primary school	1,001-2,000	No	Yes	Yes	1.3699	43.8795	Yes	Mixed coal	Yes	Yes	3667.77	695.044	38.0265	21.8529	4.91197	100.69	7.93338	173.16	237.642	307.428	1.24499	4.11588	2031.09	0.65805
B0190	No	No	No	18	male	18	Unmarried	High school or above	2,001-4,000	Yes	No	No	25.4795	25.1429	Yes	Others	No	Yes	3551.94	226.768	133.751	44.0771	38.8696	195.645	7.36622	419.218	245.346	784.561	3.20883	3.45321	2784.42	0.65435
D0202	No	No	No	52	male	11	Married or cohabitated	Primary school	≤ 1000	Yes	Yes	No	3.4247	2.411	Yes	Raw coal	Yes	Yes	2827.15	363.599	38.7773	19.5793	5.00644	121.808	9.02114	194.073	95.2221	316.833	1.06807	2.91698	1993.93	0.6525
D0035	No	No	No	38	famale	10	Married or cohabitated	Secondary school	2,001-4,000	Yes	No	No	10.9589	3.6164	Yes	Mixed coal	No	Yes	4367.09	219.677	81.7098	18.3876	25.0774	210.36	8.08624	342.982	27.409	668.403	1.9635	1.99321	2448.67	0.6488
B0093	No	No	No	32	famale	13	Married or cohabitated	Secondary school	1,001-2,000	Yes	No	Yes	8.2192	7.2329	Yes	Raw coal	Yes	Yes	4685.75	498.585	26.872	10.1089	8.21649	34.6176	0.524521	80.2442	66.9243	288.27	0.933431	0.569263	1422.12	0.6488
D0407	Yes	Yes	No	52	male	20	Married or cohabitated	Primary school	2,001-4,000	Yes	No	Yes	0	7.2329	Yes	Others	No	Yes	2571.14	476.565	99.3276	41.8806	19.9879	229.905	16.5818	407.17	687.418	632.232	2.96302	5.73289	3437.21	0.63955
B0227	Yes	Yes	No	26	male	11	Unmarried	Secondary school	2,001-4,000	No	No	No	66.9863	43.3973	Yes	Raw coal	Yes	Yes	2090.88	332.66	146.212	33.3378	12.6066	262.292	4.33286	458.691	265.69	731.068	3.02113	1.6426	3005.05	0.6303
D0387	Yes	Yes	No	69	famale	69	Married or cohabitated	Illiteracy	2,001-4,000	Yes	No	No	13.6986	2.411	No	Raw coal	Yes	Yes	1949.59	187.623	31.8195	12.3195	6.61373	149.154	9.09025	208.744	42.0312	317.329	1.13331	1.36253	1170.66	0.6266
B0188	No	No	No	26	famale	15	Married or cohabitated	High school or above	4,001-6,000	Yes	No	Yes	32.8767	7.2329	Yes	Mixed coal	No	Yes	2186.23	473.805	45.3405	18.4784	12.0713	91.3118	3.17418	170.044	202.155	593.739	1.60522	1.39818	2168.79	0.62475
D0217	No	No	No	42	famale	22	Married or cohabitated	Illiteracy	1,001-2,000	Yes	No	No	4.5205	3.9781	Yes	Others	No	Yes	3203.59	837.411	62.7696	17.8211	17.0438	115.156	2.16984	214.569	647.272	450.298	2.02189	3.65444	2221.31	0.61735
D0397	Yes	Yes	No	44	male	44	Married or cohabitated	Primary school	2,001-4,000	No	Yes	No	41.0959	8.4384	Yes	Raw coal	Yes	Yes	2285.33	157.426	103.862	78.6069	21.7387	362.352	20.7455	586.995	132.878	618.12	2.07633	6.67584	3102.79	0.61365
D0348	Yes	Yes	Yes	65	male	65	Divorces or widowed	Secondary school	1,001-2,000	No	No	No	13.6986	43.8795	Yes	Mixed coal	Yes	Yes	1897.63	684.105	35.6083	17.7576	5.33592	29.1996	0.962099	88.4466	68.5291	385.041	1.37374	1.02697	1764.6	0.6118
D0142	No	No	No	46	famale	30	Married or cohabitated	Illiteracy	2,001-4,000	Yes	No	No	6.8493	1.8082	Yes	Raw coal	Yes	Yes	2906.12	438.461	37.1556	17.4398	5.66172	57.9308	1.4724	119.513	141.12	344.92	1.32029	0.824402	1706.03	0.60255
D0405	No	No	No	44	famale	44	Married or cohabitated	Primary school	1,001-2,000	Yes	No	No	82.1918	12.0548	Yes	Raw coal	No	Yes	2998.43	547.283	69.503	22.6245	11.2305	171.464	7.2728	281.565	528.101	611.819	1.90055	3.60448	3033.83	0.60255
B0236	Yes	Yes	No	18	male	18	Unmarried	Secondary school	4,001-6,000	Yes	Yes	Yes	13.6986	43.8795	Yes	Raw coal	No	Yes	3251.1	226.389	36.4292	13.2133	5.74811	82.7598	3.75322	141.727	90.6003	384.258	1.37955	1.22392	1768.38	0.6007
B0349	Yes	Yes	Yes	49	famale	26	Divorces or widowed	Illiteracy	1,001-2,000	No	No	Yes	13.6986	6.0274	Yes	Mixed coal	Yes	Yes	1868.68	379.349	66.8573	26.7452	9.78752	188.782	9.83445	301.372	101.799	583.455	2.01899	4.2851	3316.14	0.59885
D0152	No	No	No	41	famale	17	Married or cohabitated	Primary school	1,001-2,000	No	No	No	27.3973	1.2055	Yes	Raw coal	No	Yes	2890.28	1288.69	40.9562	11.1205	9.27785	81.0168	4.18911	146.117	138.549	302.739	1.02805	1.42085	1097.99	0.5933
D0143	No	No	No	47	male	47	Married or cohabitated	Secondary school	1,001-2,000	Yes	No	Yes	4.1096	0.6027	Yes	Raw coal	No	Yes	2133.64	266.145	107.897	35.2716	21.3949	190.627	8.72651	363.357	108.237	637.333	3.0835	8.90297	3936.55	0.59145
D0388	Yes	Yes	No	42	famale	20	Married or cohabitated	Illiteracy	2,001-4,000	Yes	Yes	No	28.4932	4.8219	Yes	Raw coal	Yes	Yes	1694.62	275.123	79.3591	46.4964	19.1608	221.341	9.65731	375.8	63.1184	563.698	2.4732	3.90212	2773.98	0.58775
D0206	Yes	Yes	No	59	famale	40	Divorces or widowed	Illiteracy	≥ 6,001	Yes	Yes	No	41.0959	7.2329	Yes	Others	No	Yes	2261.29	314.045	25.1771	12.2257	4.59861	38.4943	1.25497	81.4626	3.5713	381.736	1.16867	1.35797	1669.71	0.58035
D0354	Yes	Yes	No	49	male	49	Married or cohabitated	Secondary school	1,001-2,000	Yes	Yes	No	7.1233	6.2685	Yes	Raw coal	No	Yes	2648.86	2148.26	83.2913	25.1581	12.5799	491.776	22.3508	634.817	363.196	845.184	2.64366	5.80881	3946.42	0.58035
D0424	No	No	No	55	male	55	Married or cohabitated	Primary school	1,001-2,000	No	No	No	4.1096	43.8795	Yes	Raw coal	Yes	Yes	2666.51	226.919	51.7977	16.7528	9.55662	56.1125	1.32734	135.02	77.7892	463.562	1.67548	1.72024	2063.06	0.55815
D0442	Yes	Yes	No	51	male	51	Married or cohabitated	Secondary school	4,001-6,000	Yes	Yes	No	41.0959	60.274	Yes	Mixed coal	Yes	Yes	3436.66	142.614	88.8495	27.5258	21.3299	327.779	12.6134	477.856	518.482	752.955	2.68928	3.87371	3235.87	0.55815
B0005	Yes	Yes	No	37	famale	19	Married or cohabitated	Primary school	1,001-2,000	Yes	No	No	0.6849	8.8	Yes	Others	No	Yes	1674.05	736.667	33.6924	8.49402	3.69155	49.32	0.948013	95.9071	35.5202	264.41	1.02116	0.227423	972.004	0.5563
D0404	No	No	No	56	male	56	Married or cohabitated	High school or above	4,001-6,000	No	Yes	No	13.6986	12.0548	Yes	Mixed coal	No	Yes	1502.91	294.518	53.3488	22.1709	11.7196	126.615	9.56788	223.084	209.612	541.602	1.90477	2.70563	2885.9	0.5526
D0423	Yes	Yes	No	58	male	58	Married or cohabitated	Secondary school	1,001-2,000	Yes	Yes	No	27.3973	3.0137	Yes	Raw coal	Yes	Yes	2675.85	372.929	90.6711	31.3256	11.5002	156.179	8.33588	296.542	69.6065	499.434	1.91049	2.69211	2255.96	0.55075
D0227	No	No	No	50	famale	50	Married or cohabitated	Illiteracy	≥ 6,001	Yes	No	No	6.8493	2.411	Yes	Others	No	No	3755.39	474.845	55.1491	20.6525	4.00893	71.0915	3.7751	154.362	49.0466	336.482	1.13113	1.7482	1938.86	0.55075
B0397	Yes	Yes	No	31	famale	15	Married or cohabitated	Secondary school	1,001-2,000	Yes	No	No	99.726	2.8932	Yes	Raw coal	No	Yes	2269.98	397.827	70.465	29.7552	15.9032	229.992	9.69804	355.47	367.113	727.141	2.45244	5.61998	3295.85	0.54705
D0312	Yes	No	Yes	62	male	62	Married or cohabitated	Primary school	4,001-6,000	Yes	Yes	Yes	6.8493	3.6164	No	Raw coal	Yes	Yes	3377.7	445.496	31.5567	17.073	4.19018	70.3505	3.56732	126.357	58.837	352.551	1.23194	2.71565	2240.3	0.5452
B0245	Yes	Yes	No	26	famale	26	Married or cohabitated	Primary school	2,001-4,000	Yes	No	No	4.3836	0.2411	Yes	Raw coal	No	Yes	2858.12	667.008	37.7791	14.8654	8.77871	53.9366	1.7767	116.854	320.207	492.093	1.51942	0.400315	1800.84	0.54335
D0358	Yes	Yes	No	50	male	50	Married or cohabitated	High school or above	4,001-6,000	No	No	No	3.4247	9.0411	Yes	Mixed coal	No	Yes	1961.86	337.099	26.5534	13.9185	3.54811	67.2385	4.78801	115.782	71.8807	179.257	0.690442	2.13805	1168.88	0.53965
B0292	Yes	Yes	No	35	male	35	Married or cohabitated	Primary school	≤ 1000	No	Yes	No	27.3973	43.8795	Yes	Others	No	Yes	2778.82	440.965	33.5187	17.5283	8.90611	36.0022	1.1255	96.873	227.19	513.47	1.91003	0.928002	2433.28	0.53595
B0027	Yes	Yes	No	45	famale	15	Married or cohabitated	Illiteracy	≤ 1000	Yes	No	Yes	2.7397	6.0274	Yes	Others	No	Yes	3294.48	479.429	49.0662	18.5492	9.81259	58.9872	1.56058	137.744	232.776	335.287	1.50232	0.868009	1787.18	0.53595
B0195	Yes	Yes	No	48	famale	25	Married or cohabitated	Illiteracy	≥ 6,001	Yes	No	No	2.7397	43.8795	Yes	Raw coal	Yes	Yes	3832.03	177.851	29.6958	21.341	4.68272	73.9205	5.48596	134.903	55.8856	357.126	1.35648	2.82838	2239.72	0.5304
D0390	No	No	No	44	famale	44	Married or cohabitated	High school or above	≥ 6,001	No	No	Yes	21.3699	43.8795	Yes	Others	No	Yes	2188.88	465.596	118.75	53.1959	18.2837	201.954	10.7666	402.568	262.349	681.651	2.43889	3.27169	2886.04	0.5267
D0429	Yes	Yes	No	47	male	47	Married or cohabitated	Primary school	2,001-4,000	Yes	Yes	Yes	68.4932	3.6164	Yes	Raw coal	Yes	Yes	2724.44	427.031	59.992	26.7119	10.0547	139.268	7.64862	243.02	122.575	418.587	1.48172	3.04565	2134.97	0.5193
B0309	Yes	Yes	No	48	famale	26	Married or cohabitated	Illiteracy	≤ 1000	Yes	No	Yes	0	43.8795	Yes	Others	Yes	Yes	3020.76	619.799	45.2915	15.2856	10.4181	55.3982	1.50917	127.464	110.02	483.19	2.00675	1.69853	1948.53	0.48785
B0547	Yes	Yes	No	27	famale	15	Married or cohabitated	High school or above	1,001-2,000	Yes	No	Yes	1.3699	0.9644	No	Mixed coal	Yes	Yes	1404.49	336.306	41.7342	24.486	9.92252	50.7448	3.03231	129.788	133.954	263.765	0.917943	1.40266	1094.52	0.4675
D0406	No	No	No	53	male	53	Married or cohabitated	High school or above	≥ 6,001	Yes	Yes	Yes	28.4932	12.537	Yes	Others	No	Yes	1857.14	310.232	87.4027	29.1475	10.1853	200.188	9.03567	335.637	249.57	814.084	2.55751	3.20922	4172.66	0.46565
B0494	Yes	Yes	No	42	famale	42	Married or cohabitated	Illiteracy	4,001-6,000	Yes	No	No	13.6986	2.411	No	Raw coal	Yes	Yes	2415.36	166.379	42.0255	19.3518	6.3223	68.4855	4.30854	140.227	190.81	310.883	1.11942	1.97812	1822	0.4601
B0565	Yes	Yes	No	48	famale	48	Married or cohabitated	Illiteracy	1,001-2,000	No	No	No	2.7397	4.3397	No	Raw coal	Yes	Yes	2060.23	549.623	34.8019	13.795	7.50391	149.358	6.21896	211.413	71.6778	445.469	1.44941	1.0382	1989.82	0.4564
D0437	No	No	No	26	famale	71	Divorces or widowed	Secondary school	1,001-2,000	Yes	No	Yes	4.9315	3.0137	Yes	Raw coal	Yes	Yes	2431.57	205.939	87.081	32.628	14.3717	200.061	7.6808	341.449	24.1712	598.36	2.27626	2.79526	3179.92	0.4268
B0468	Yes	Yes	No	65	male	65	Married or cohabitated	Primary school	1,001-2,000	No	Yes	Yes	24.6575	0.8438	Yes	Mixed coal	Yes	Yes	2204.65	344.71	82.0527	31.8088	16.59	145.596	10.5246	285.687	123.934	411.268	1.62589	3.71084	2117.18	0.41385
D0205	Yes	Yes	Yes	71	male	71	Divorces or widowed	Illiteracy	1,001-2,000	No	No	Yes	13.6986	3.6164	Yes	Raw coal	Yes	Yes	832.075	223.235	51.0028	24.1153	6.56873	123.174	5.25089	209.751	440.242	501.692	1.59416	1.71093	2683.73
D0030	No	No	No	53	famale	30	Married or cohabitated	Primary school	2,001-4,000	Yes	No	Yes	6.8493	3.6164	Yes	Mixed coal	Yes	Yes	856.935	1575.8	48.1335	14.8437	7.36745	105.777	2.75121	178.712	114.613	369.282	1.47365	1.12072	2058.14
B0509	Yes	Yes	No	48	famale	48	Married or cohabitated	Illiteracy	1,001-2,000	Yes	No	No	41.0959	2.411	No	Raw coal	Yes	Yes	972.106	329.638	37.8626	15.3156	7.7753	86.9328	4.64111	152.428	50.032	282.479	1.05269	1.78144	1441.1
D0097	Yes	No	Yes	72	famale	12	Married or cohabitated	Illiteracy	2,001-4,000	Yes	No	Yes	6.8493	6.0274	Yes	Raw coal	No	Yes	1086.46	540.994	15.4967	7.8248	1.49132	9.55155	0.0183233	34.2546	92.4338	182.687	0.612122	0.221112	1113.18
D0002	Yes	Yes	No	46	famale	26	Married or cohabitated	Primary school	1,001-2,000	Yes	Yes	No	0	3.9781	Yes	Raw coal	No	Yes	1097.84	317.612	66.507	18.4338	8.67809	143.801	8.72188	245.486	43.6685	421.678	1.6321	5.25872	2384.96
B0521	Yes	Yes	Yes	50	famale	26	Married or cohabitated	Illiteracy	2,001-4,000	Yes	No	No	2.7397	6.0274	No	Raw coal	Yes	Yes	1105.05	1049.43	67.6494	24.9106	7.28084	68.8069	0.598903	168.582	135.095	547.444	1.85945	0.492803	2399.62
D0092	Yes	Yes	Yes	43	male	43	Married or cohabitated	Illiteracy	4,001-6,000	No	Yes	Yes	0	14.4658	Yes	Others	No	Yes	1127.99	402.71	181.289	37.8493	23.1695	149.443	4.80328	396.151	184.765	846.495	2.79076	1.547	2923.32
B0013	Yes	Yes	Yes	50	famale	50	Married or cohabitated	Illiteracy	2,001-4,000	Yes	No	Yes	136.986	36.1644	Yes	Raw coal	No	Yes	1134.11	753.502	75.213	22.9316	23.1639	163.85	5.55104	290.363	144.58	499.602	2.56807	2.22273	2082.2
D0060	Yes	Yes	Yes	60	famale	40	Married or cohabitated	Illiteracy	1,001-2,000	No	No	Yes	0	3.6164	Yes	Mixed coal	Yes	Yes	1283.24	506.905	63.5136	22.9497	7.54732	101.642	4.03573	199.408	308.406	427.321	1.63603	1.97737	2551.48
B0291	Yes	Yes	Yes	69	famale	69	Divorces or widowed	Illiteracy	1,001-2,000	No	No	No	6.8493	6.0274	Yes	Others	No	Yes	1295.14	263.689	27.7888	13.1951	8.82036	49.4307	1.10788	100.036	24.8546	227.818	0.856114	0.566884	981.1
B0493	Yes	Yes	No	24	male	24	Unmarried	High school or above	1,001-2,000	Yes	No	No	2.7397	4.8219	No	Raw coal	Yes	Yes	1327.69	909.553	67.167	31.5346	18.4866	474.15	22.5182	613.583	110.324	907.581	2.77222	4.79727	4067.92
D0037	Yes	Yes	No	49	famale	15	Divorces or widowed	Primary school	2,001-4,000	No	No	Yes	6.8493	7.2329	Yes	Mixed coal	Yes	Yes	1331.76	292.619	99.8901	26.5676	13.1562	110.215	1.21925	249.736	66.0644	644.466	2.27224	0.367628	2139.9
B0010	Yes	No	Yes	65	famale	65	Married or cohabitated	Illiteracy	≤ 1000	Yes	No	No	20.5479	12.0548	Yes	Mixed coal	Yes	Yes	1347.85	531.157	49.4433	20.6418	14.3061	107.027	6.25692	197.385	630.414	439.501	1.66184	1.70722	2052.07
D0004	No	No	No	60	famale	60	Divorces or widowed	Illiteracy	4,001-6,000	Yes	No	No	0	14.4658	No	Raw coal	Yes	Yes	1367.83	255.796	67.4062	25.5385	13.5145	479.23	19.5209	604.98	27.8341	654.33	1.68412	4.5385	2852.13
B0522	Yes	Yes	No	45	famale	25	Married or cohabitated	Illiteracy	2,001-4,000	Yes	No	No	4.1096	21.9397	No	Raw coal	Yes	Yes	1382.19	578.27	87.2275	27.4226	18.7154	247.158	9.26957	388.909	99.0196	578.412	2.22288	2.45517	2219.14
D0040	No	No	No	69	famale	68	Married or cohabitated	Secondary school	2,001-4,000	No	No	No	0	3.0137	Yes	Mixed coal	No	Yes	1384.72	1101.14	122.737	19.1353	9.99343	308.968	13.9481	474.601	74.4726	587.796	1.91631	2.76576	2566.91
B0343	Yes	Yes	Yes	56	famale	38	Married or cohabitated	Illiteracy	≤ 1000	No	No	No	41.0959	3.6164	Yes	Raw coal	Yes	Yes	1430.9	393.166	43.5671	21.1894	8.94151	137.667	8.21996	219.239	57.3373	351.831	1.40406	3.05273	2064.44
D0021	No	No	No	53	famale	20	Married or cohabitated	Primary school	≤ 1000	No	No	No	5.4795	4.8219	Yes	Others	No	Yes	1480.32	1071.5	20.8621	8.69289	3.17067	43.4974	2.24196	78.3189	22.284	228.955	0.855063	1.15364	1383.78
D0093	No	No	No	53	famale	33	Married or cohabitated	Primary school	2,001-4,000	No	No	No	142.466	43.8795	Yes	Others	Yes	Yes	1480.69	306.093	82.1079	22.2963	8.37357	114.771	4.8752	232.204	461.479	423.78	1.74893	0.54567	2336.58
B0407	Yes	Yes	No	48	famale	48	Married or cohabitated	Illiteracy	2,001-4,000	Yes	Yes	No	41.0959	2.411	Yes	Mixed coal	Yes	Yes	1512.4	316.37	34.4129	14.9923	8.10904	110.57	7.30954	175.154	119.487	387.519	1.27906	0.95008	2025.14
B0222	Yes	Yes	Yes	61	famale	61	Divorces or widowed	Illiteracy	2,001-4,000	No	No	No	0	2.411	Yes	Raw coal	No	Yes	1547.38	242.326	32.7197	10.0852	5.40182	38.8692	1.77973	88.7185	208.95	226.32	0.829018	0.466029	924.881
B0219	Yes	Yes	No	61	famale	61	Married or cohabitated	Illiteracy	1,001-2,000	Yes	No	Yes	20.5479	6.0274	Yes	Raw coal	No	Yes	1565.15	132.989	36.729	13.8556	5.18938	328.289	21.2779	405.262	73.3062	294.35	0.878623	4.52703	1931.11
B0071	Yes	Yes	Yes	69	famale	45	Married or cohabitated	Illiteracy	≤ 1000	No	No	Yes	27.3973	2.411	Yes	Raw coal	No	Yes	1633.69	1448.09	66.5196	24.7442	14.6866	127.272	4.09825	236.88	156.915	588.791	2.31637	3.54685	2856.95
D0020	Yes	No	Yes	63	famale	34	Married or cohabitated	Illiteracy	2,001-4,000	No	No	No	136.986	87.7589	Yes	Others	No	No	1648.58	291.01	92.5619	22.7634	18.6963	94.8193	1.12747	229.515	471.308	440.831	2.3073	0.533298	1451.88
D0158	Yes	Yes	No	79	male	79	Married or cohabitated	Illiteracy	2,001-4,000	Yes	Yes	No	1.3699	43.8795	Yes	Raw coal	Yes	Yes	1662.75	239.431	36.1286	29.92	10.2584	173.387	10.0208	259.493	27.4293	246.156	1.18823	4.95106	1449.66
D0372	No	No	No	33	male	32	Married or cohabitated	Secondary school	1,001-2,000	No	Yes	No	34.2466	3.0137	Yes	Mixed coal	Yes	Yes	1668.53	242.405	51.2022	15.308	7.89157	127.488	3.36694	205.145	120.434	485.984	1.78587	0.894982	1988.76
B0539	Yes	Yes	No	56	famale	40	Married or cohabitated	Illiteracy	1,001-2,000	Yes	No	No	0	3.6164	No	Raw coal	Yes	Yes	1675.33	369.373	32.6544	13.8431	5.92335	55.9807	3.78482	112.054	35.1303	244.804	0.856691	2.20503	1302.79
D0019	Yes	Yes	No	68	male	68	Divorces or widowed	Primary school	2,001-4,000	No	Yes	Yes	6.8493	2.411	Yes	Mixed coal	Yes	Yes	1685.97	272.244	42.0374	19.2366	4.96989	43.7937	0.441464	110.212	101.652	507.733	1.65651	0.744305	2833.92
D0555	No	No	No	71	male	71	Married or cohabitated	Illiteracy	≤ 1000	Yes	No	No	8.2192	1.8082	No	Raw coal	Yes	Yes	1728.26	572.588	50.2705	22.4347	9.34752	75.7548	4.16561	161.604	95.1276	493.714	1.60116	2.17348	2574.43
D0245	No	No	No	40	male	40	Married or cohabitated	Primary school	1,001-2,000	Yes	No	Yes	136.986	3.6164	No	Firewood	Yes	Yes	1749.62	172.232	76.7271	25.335	12.6507	74.0911	2.36127	189.516	47.3383	512.721	1.96269	0.68742	2140.82
D0013	Yes	Yes	No	48	famale	32	Married or cohabitated	Illiteracy	2,001-4,000	Yes	No	No	41.0959	4.8219	No	Mixed coal	Yes	Yes	1768.26	172.967	119.243	25.9979	20.07	220.284	5.10941	390.221	386.243	599.142	3.03404	3.02686	2754.79
D0044	No	No	No	73	male	70	Married or cohabitated	Secondary school	1,001-2,000	No	Yes	Yes	68.4932	3.0137	Yes	Raw coal	Yes	Yes	1774.49	171.219	111.583	31.2985	15.1457	178.392	4.72643	339.524	176.643	544.675	2.26173	1.86768	2833.86
B0577	Yes	Yes	No	58	famale	30	Married or cohabitated	Illiteracy	2,001-4,000	Yes	No	No	5.4795	43.8795	No	Raw coal	Yes	Yes	1783.96	338.125	44.6893	18.7211	8.79586	50.3115	1.8297	123.889	27.6331	452.974	1.89867	1.19391	2159.26
D0076	No	No	No	70	famale	70	Married or cohabitated	Illiteracy	≤ 1000	Yes	No	No	6.8493	6.0274	Yes	Mixed coal	No	Yes	1805.53	595.421	17.7115	3.65822	3.82001	27.9181	1.48415	54.5393	13.4722	159.274	0.687273	0.847732	615.325
D0282	Yes	Yes	No	57	famale	57	Married or cohabitated	Secondary school	≤ 1000	Yes	No	No	2.7397	2.411	Yes	Raw coal	No	Yes	1811.13	154.176	19.1391	10.9459	2.76597	53.9387	4.70603	91.3163	15.8057	163.03	0.521372	1.89468	992.656
D0007	No	No	No	69	male	15	Married or cohabitated	Primary school	2,001-4,000	No	Yes	No	3.8356	2.411	Yes	Mixed coal	No	Yes	1815.98	1457.24	52.2433	30.3685	9.85231	103.268	5.26806	200.681	93.3096	502.548	1.71042	3.03022	2969.34
D0057	No	No	No	63	famale	10	Married or cohabitated	Illiteracy	≤ 1000	No	No	No	0	43.8795	Yes	Raw coal	Yes	Yes	1828.14	1104.75	128.637	37.1282	20.8933	118.788	1.66717	303.942	83.1925	716.588	2.35371	0.41564	2003.55
D0259	No	No	No	59	male	59	Married or cohabitated	Primary school	≤ 1000	Yes	No	Yes	13.6986	2.411	Yes	Raw coal	No	Yes	1829.86	379.489	112.765	40.7377	21.4895	136.949	8.80874	319.066	112.054	623.992	1.88794	3.00507	2440.73
B0450	Yes	Yes	No	61	male	61	Divorces or widowed	Primary school	2,001-4,000	Yes	Yes	No	2.7397	1.8082	No	Mixed coal	Yes	Yes	1844.76	360.163	34.9571	19.7226	5.7098	68.5213	4.26533	132.632	26.0845	337.887	1.22317	2.59931	2061.21
D0110	Yes	No	Yes	60	famale	43	Married or cohabitated	Illiteracy	2,001-4,000	Yes	Yes	Yes	136.986	43.8795	Yes	Raw coal	No	Yes	1865.35	472.964	97.6337	35.954	17.4318	391.143	23.9234	565.975	209.417	786.507	2.3758	12.0766	3005.87
B0540	Yes	Yes	Yes	62	famale	40	Married or cohabitated	Illiteracy	2,001-4,000	Yes	No	No	41.0959	12.537	No	Raw coal	Yes	Yes	1875.19	399.836	161.515	56.9157	26.5946	396.948	16.8025	657.843	386.912	1001.55	2.76095	5.43075	3389.37
D0314	No	No	No	52	famale	52	Married or cohabitated	Primary school	1,001-2,000	Yes	No	Yes	73.9726	8.6795	Yes	Others	No	Yes	1909.66	295.069	61.3935	23.2563	17.8252	187.405	14.9177	304.502	193.871	540.601	2.12228	3.15695	2695.47
D0047	Yes	No	Yes	54	famale	54	Married or cohabitated	Illiteracy	4,001-6,000	No	No	Yes	6.8493	4.8219	Yes	Mixed coal	Yes	Yes	1946.96	629.061	35.0307	15.128	4.67942	127.366	5.37081	187.441	78.0517	282.625	0.871867	2.38651	1505.09
D0304	Yes	Yes	No	47	male	47	Married or cohabitated	Secondary school	1,001-2,000	No	No	No	24.6575	14.4658	Yes	Raw coal	No	Yes	1971.3	391.51	43.0154	16.5502	5.38394	73.5301	2.66609	140.803	28.8491	349.419	1.44637	1.3258	2002.14
B0588	Yes	Yes	Yes	56	male	56	Married or cohabitated	Illiteracy	≤ 1000	No	No	Yes	6.8493	43.8795	No	Raw coal	Yes	Yes	1975.65	379.191	75.1868	30.0333	10.2191	49.7203	5.49006	170.515	11.6018	334.48	1.79525	3.81981	2246.82
B0124	Yes	Yes	Yes	69	famale	69	Married or cohabitated	Illiteracy	≤ 1000	No	No	Yes	68.4932	1.2055	Yes	Others	Yes	Yes	1990.34	726.789	31.4911	8.49783	9.82573	60.4072	0.0113973	110.16	853.699	296.46	1.1762	0.376484	960.169
D0243	Yes	Yes	Yes	64	famale	64	Married or cohabitated	Illiteracy	≤ 1000	No	No	Yes	2.7397	6.2685	Yes	Firewood	No	Yes	2000.35	314.59	33.0441	33.2421	8.14777	46.0386	3.50358	123.821	16.7075	265.103	0.860913	1.45328	1365.64
D0014	No	No	No	49	famale	49	Married or cohabitated	Primary school	2,001-4,000	Yes	No	No	20.5479	12.0548	Yes	Others	No	Yes	2030.39	858.399	72.2306	23.2882	11.4179	159.489	5.36035	271.458	97.5673	510.38	2.11141	2.22466	2896.13
D0068	No	No	No	48	famale	30	Married or cohabitated	Illiteracy	2,001-4,000	Yes	No	Yes	27.3973	12.0548	Yes	Raw coal	Yes	Yes	2051.12	412.838	95.1585	40.3268	25.4946	131.128	3.27248	295.201	204.408	594.069	2.64249	2.18191	2526.61
D0291	No	No	No	41	famale	22	Married or cohabitated	Illiteracy	4,001-6,000	Yes	No	No	13.6986	6.0274	Yes	Others	Yes	Yes	2061.61	266.154	48.0312	30.9885	7.42164	92.5494	6.59163	185.002	118.885	410.17	1.51896	3.53775	2665.35
D0085	No	No	No	27	famale	27	Married or cohabitated	High school or above	2,001-4,000	Yes	No	No	4.1096	87.7589	Yes	Others	Yes	Yes	2067.57	542.477	48.3653	11.1234	12.1405	132.897	2.61746	206.621	2098.87	505.986	1.59044	0.579354	1112.59
B0580	Yes	Yes	No	68	male	68	Married or cohabitated	Illiteracy	1,001-2,000	Yes	Yes	Yes	4.1096	43.8795	Yes	Raw coal	Yes	Yes	2076.71	686.696	34.0954	13.154	4.05357	161.152	6.56994	218.87	30.6173	419.879	1.16897	1.21982	1725.57
B0534	No	No	No	18	famale	18	Married or cohabitated	Primary school	1,001-2,000	No	No	No	2.7397	3.9781	Yes	Raw coal	No	No	2078.7	489.245	59.7985	27.1032	15.6352	112.942	7.62735	222.885	119.673	356.006	1.7815	2.71836	1960.78
B0557	No	No	No	51	famale	51	Married or cohabitated	Secondary school	≥ 6,001	Yes	No	No	8.2192	0	Yes	Others	No	Yes	2089.04	375.753	27.6961	8.26731	4.97773	28.6684	1.28662	70.4622	12.8761	209.085	0.564222	0.487221	732.014
B0125	Yes	Yes	No	70	famale	38	Divorces or widowed	Illiteracy	1,001-2,000	No	No	No	13.6986	2.411	Yes	Others	No	Yes	2093.09	1121.41	15.2063	7.42829	0.913926	20.7182	0.348558	44.5302	10.2478	196.352	0.616904	0.242747	989.009
D0438	No	No	No	69	famale	69	Married or cohabitated	Illiteracy	2,001-4,000	No	No	No	4.9315	43.8795	Yes	Raw coal	No	Yes	2096.17	309.981	42.6052	27.6607	8.20164	45.0607	2.09008	125.461	80.1531	265.335	0.966164	1.33307	1150.72
D0072	No	No	No	53	famale	53	Married or cohabitated	Illiteracy	≥ 6,001	Yes	No	No	6.8493	4.8219	Yes	Raw coal	Yes	Yes	2102.68	1481.44	40.6236	12.8156	6.06311	73.6824	3.58913	136.555	137.771	394.439	1.7023	0.853234	1703.16
D0125	Yes	Yes	No	30	famale	12	Married or cohabitated	Primary school	1,001-2,000	Yes	No	No	5.4795	1.2055	Yes	Raw coal	Yes	Yes	2139.25	162.056	21.7847	11.6964	2.93808	38.9841	2.61343	77.902	68.6591	295.444	1.10717	1.19484	1650.26
D0051	Yes	Yes	Yes	69	famale	49	Married or cohabitated	Primary school	≥ 6,001	Yes	Yes	No	27.3973	43.8795	Yes	Raw coal	No	Yes	2140.42	510.864	78.5966	21.8981	17.5383	107.951	3.89874	229.197	103.082	478.01	1.60505	1.24173	1504.04
B0179	Yes	Yes	Yes	64	male	64	Married or cohabitated	Illiteracy	2,001-4,000	Yes	Yes	No	13.6986	21.9397	Yes	Raw coal	No	Yes	2155.8	329.956	27.7499	11.7032	4.29381	36.9219	1.83501	82.0098	65.7376	243.191	0.844569	0.883253	1204.03
D0084	No	No	No	18	famale	18	Unmarried	High school or above	≥ 6,001	Yes	No	No	14.2466	6.2685	Yes	Raw coal	Yes	Yes	2155.83	186.209	96.0493	42.4655	15.3051	253.037	8.25135	414.565	208.467	767.825	2.05465	2.46929	3042.54
D0089	Yes	Yes	Yes	64	famale	64	Married or cohabitated	Illiteracy	1,001-2,000	Yes	No	No	4.1096	18.8055	Yes	Mixed coal	Yes	Yes	2190.11	948.709	97.2577	18.6392	13.5738	124.824	3.02863	257.016	126.546	353.936	1.46709	1.47253	1293.1
B0127	Yes	Yes	No	48	male	30	Married or cohabitated	High school or above	1,001-2,000	Yes	Yes	No	99.726	6.0274	Yes	Raw coal	Yes	Yes	2205.75	772.281	91.4693	40.6463	21.7691	222.858	10.9267	387.166	69.905	755.706	2.64569	5.78362	3332.29
D0305	No	No	No	64	famale	64	Married or cohabitated	Illiteracy	1,001-2,000	No	No	No	32.8767	14.4658	Yes	Raw coal	No	Yes	2285.45	398.401	63.9782	17.7431	11.3506	74.2563	1.41609	168.021	180.734	541.979	1.82656	2.87475	2149.7
D0023	No	No	No	29	famale	29	Married or cohabitated	Secondary school	≥ 6,001	Yes	No	No	5.4795	12.0548	Yes	Mixed coal	Yes	Yes	2288.39	404.436	50.837	24.7451	9.2318	111.258	5.78423	201.633	933.332	377.523	1.43894	2.79998	2067.57
D0420	Yes	Yes	Yes	70	male	70	Married or cohabitated	Primary school	1,001-2,000	No	No	Yes	0	6.0274	Yes	Raw coal	No	Yes	2290.53	558.338	30.1773	15.6411	4.52781	72.5383	2.0785	124.656	52.7132	550.947	0.932013	0.915705	1960.07
D0053	Yes	Yes	Yes	65	famale	43	Married or cohabitated	Illiteracy	1,001-2,000	Yes	Yes	No	2.7397	24.1096	Yes	Raw coal	Yes	Yes	2309.46	591.329	33.355	16.3351	6.76956	80.3504	3.67315	140.324	22.1298	288.562	1.23984	5.87555	1712.64
D0078	No	No	No	22	famale	22	Unmarried	High school or above	4,001-6,000	No	No	No	0	0.7233	No	Others	No	Yes	2334.57	518.717	33.5908	13.2821	7.3041	52.2725	2.455	108.713	49.5215	177.264	0.918349	0.743064	810.255
B0536	Yes	Yes	No	62	famale	40	Married or cohabitated	Illiteracy	2,001-4,000	Yes	No	No	0	2.411	No	Raw coal	Yes	Yes	2347.63	492.362	78.7458	29.4242	17.9124	125.129	4.31525	254.946	91.6512	378.187	1.92231	2.75958	1379.19
D0377	No	No	No	45	male	45	Married or cohabitated	Illiteracy	1,001-2,000	No	Yes	Yes	5.4795	43.8795	Yes	Raw coal	Yes	Yes	2359.05	1212.04	51.4193	27.5398	11.5931	142.615	8.4989	241.387	187.11	492.962	1.77156	4.34414	2367.25
D0045	Yes	Yes	No	74	famale	11	Married or cohabitated	Illiteracy	≤ 1000	Yes	Yes	Yes	136.986	6.0274	Yes	Firewood	Yes	Yes	2371.94	1359.68	16.4197	6.3917	2.37754	16.011	0.273074	41.3448	21.775	156.912	0.78496	1.49298	1050.61
B0066	Yes	Yes	Yes	65	famale	48	Married or cohabitated	Illiteracy	1,001-2,000	Yes	No	No	6.8493	1.2055	Yes	Others	Yes	No	2383.68	817.657	21.3668	20.4631	3.16701	58.2586	3.31397	106.351	25.7823	356.7	1.14048	1.54426	2222.08
B0174	No	No	No	47	famale	26	Married or cohabitated	Illiteracy	4,001-6,000	Yes	Yes	Yes	9.589	43.8795	Yes	Raw coal	Yes	Yes	2395.24	449.614	49.3208	17.4976	10.2032	42.7777	1.80196	121.018	24.6495	394.837	1.39786	0.969354	1599.25
B0476	Yes	Yes	No	52	famale	52	Married or cohabitated	Illiteracy	1,001-2,000	Yes	Yes	Yes	2.0548	43.8795	Yes	Mixed coal	Yes	Yes	2420.6	537.206	26.8049	15.5422	3.82235	51.2145	3.09955	100.274	17.1039	345.768	1.2858	1.88463	1980.53
D0231	No	No	No	41	famale	41	Married or cohabitated	Primary school	1,001-2,000	Yes	Yes	Yes	4.1096	1.2055	Yes	Raw coal	Yes	Yes	2421.61	1269.9	35.3863	13.3676	6.37489	58.2722	1.87847	114.944	59.7344	364.324	1.23992	0.907635	1716.49
D0236	No	No	No	72	male	72	Married or cohabitated	Illiteracy	≥ 6,001	Yes	No	Yes	6.8493	2.411	Yes	Mixed coal	Yes	Yes	2421.85	520.655	37.8279	18.7149	4.60273	118.853	4.58558	184.19	102.903	488.56	1.42386	2.08925	2478.48
D0070	No	No	No	73	famale	55	Married or cohabitated	Illiteracy	≤ 1000	Yes	No	Yes	27.3973	4.8219	Yes	Raw coal	No	Yes	2424.3	766.35	31.2307	14.2556	5.86965	25.6232	0.19041	76.7917	74.0651	352.709	1.2778	0.759213	1869.1
D0083	No	No	No	30	famale	10	Married or cohabitated	High school or above	2,001-4,000	Yes	No	No	1.0959	0.9644	Yes	Raw coal	Yes	Yes	2485.98	0	94.9131	45.253	13.6023	259.636	8.24201	421.49	85.7273	852.173	2.30409	2.46929	3746.41
D0339	Yes	Yes	No	48	male	48	Married or cohabitated	Primary school	2,001-4,000	No	No	Yes	13.6986	43.8795	No	Raw coal	Yes	Yes	2495.33	375.183	45.7326	20.2639	4.52165	54.7988	2.575	127.666	174.163	438.016	1.51916	1.15134	2393.39
B0510	Yes	Yes	No	50	famale	30	Married or cohabitated	Illiteracy	1,001-2,000	Yes	No	No	6.8493	43.8795	Yes	Raw coal	Yes	No	2502.67	193.083	47.366	15.3782	11.2947	86.5777	2.77276	163.114	112.755	479.987	1.94128	1.58789	1852.05
B0006	No	No	No	31	famale	14	Married or cohabitated	Primary school	≥ 6,001	Yes	Yes	No	131.507	100	No	Others	Yes	No	2521.18	214.44	149.528	31.1807	22.0064	233.14	4.75664	440.027	207.556	894.746	3.87073	1.39514	3319.83
B0359	No	No	No	38	famale	38	Married or cohabitated	Illiteracy	≥ 6,001	Yes	No	No	13.6986	2.411	Yes	Others	No	No	2552.13	355.328	46.2056	25.138	10.0066	146.814	8.75145	236.388	78.7563	458.69	1.17844	2.90943	1921.15
D0206	Yes	Yes	No	58	male	58	Divorces or widowed	Illiteracy	1,001-2,000	No	No	No	10.9589	1.2055	Yes	Firewood	No	Yes	2554.71	590.452	15.1907	9.24695	1.93906	35.1678	1.55252	62.9019	42.5866	198.071	0.7526	2.74429	1282.3
B0528	Yes	Yes	Yes	36	famale	18	Married or cohabitated	Illiteracy	2,001-4,000	Yes	No	No	0	4.8219	No	Raw coal	Yes	Yes	2565.78	304.82	44.167	22.9119	10.5784	75.0043	3.68069	156.089	120.592	418.16	1.4785	1.8948	1831.62
D0262	Yes	Yes	Yes	46	male	46	Married or cohabitated	Primary school	1,001-2,000	Yes	Yes	No	57.5342	7.2329	Yes	Others	No	Yes	2580.67	481.439	65.7141	20.5108	17.2567	262.019	15.0597	380.257	328.998	787.997	2.1454	3.02331	3227.82
D0419	No	No	No	32	famale	32	Married or cohabitated	Secondary school	4,001-6,000	No	No	No	45.6164	6.0274	No	Raw coal	Yes	Yes	2583.64	320.328	73.5519	19.6268	11.3062	144.22	2.84978	251.496	164.796	427.137	1.78231	2.41123	2296.7
B0269	Yes	Yes	Yes	53	male	50	Married or cohabitated	Illiteracy	≤ 1000	No	Yes	No	24.6575	4.8219	Yes	Mixed coal	No	Yes	2611.72	664.658	49.8812	22.0676	6.92689	59.276	0.930073	138.179	107.208	579.491	1.38406	0.785303	2307.25
D0409	No	No	No	34	famale	34	Married or cohabitated	Secondary school	≥ 6,001	Yes	No	No	99.726	0.8438	No	Raw coal	Yes	Yes	2616.61	295.772	122.788	41.5432	27.9259	403.225	20.5155	614.295	453.804	732.666	2.01897	5.70272	2638.03
B0212	Yes	Yes	No	58	male	58	Married or cohabitated	Primary school	≤ 1000	Yes	No	Yes	0	6.0274	No	Mixed coal	No	Yes	2617.2	418.093	60.6317	31.0593	15.4501	153.779	8.57805	269.145	102.877	365.468	1.97715	4.37939	2095.45
B0122	No	No	No	36	famale	14	Married or cohabitated	Secondary school	2,001-4,000	Yes	No	Yes	27.3973	0.9644	Yes	Others	No	Yes	2651.44	1079.59	81.5496	49.3831	24.27	106.329	8.76099	269.803	267.041	550.778	2.28172	4.38739	3241.83
D0263	Yes	Yes	No	45	famale	45	Married or cohabitated	Illiteracy	1,001-2,000	Yes	Yes	No	32.8767	3.6164	Yes	Raw coal	Yes	Yes	2652.04	373.432	42.5709	13.038	6.61696	61.0441	1.10702	124.032	118.183	349.009	1.3345	0.334522	1696.66
D0038	No	No	No	61	male	61	Married or cohabitated	Secondary school	4,001-6,000	Yes	No	No	10.274	3.0137	Yes	Mixed coal	Yes	Yes	2652.42	395.197	46.1979	31.1711	7.913	131.357	10.7207	227.126	72.5786	442.453	1.26076	6.65749	2440.42
D0145	No	No	No	20	male	20	Unmarried	High school or above	2,001-4,000	No	No	No	8.2192	1.2055	Yes	Others	No	Yes	2657.56	202.629	84.2367	16.8094	15.7778	197.35	6.78095	320.754	99.404	558.541	3.11658	4.91552	3643.94
B0189	No	No	No	39	male	39	Married or cohabitated	Primary school	2,001-4,000	No	Yes	Yes	32.8767	2.8932	Yes	Others	No	Yes	2676.65	357.392	84.8239	26.8557	21.8806	253.728	21.1918	408.188	184.355	777.603	2.7154	5.50347	3634.68
D0088	Yes	Yes	Yes	58	male	58	Married or cohabitated	Illiteracy	≥ 6,001	Yes	Yes	Yes	32.8767	6.0274	Yes	Mixed coal	Yes	Yes	2702.5	553.305	43.9538	16.1348	11.7625	81.0641	4.12557	156.769	126.878	397.096	1.91784	2.54083	2399.48
B0007	Yes	Yes	No	29	famale	15	Married or cohabitated	Primary school	≥ 6,001	No	No	Yes	27.3973	2.1699	No	Others	Yes	Yes	2704.88	525.049	41.4495	14.6225	9.32462	98.3578	5.54048	169.087	117.168	406.828	1.39814	0.835275	1888.96
D0250	Yes	Yes	Yes	46	male	46	Married or cohabitated	Primary school	1,001-2,000	No	No	Yes	4.1096	1.2055	No	Raw coal	Yes	Yes	2714.42	1015.55	43.0396	20.0404	9.49485	132.915	5.34622	210.479	81.0438	383.731	1.37441	1.63324	1856.71
B0079	Yes	Yes	Yes	56	famale	56	Married or cohabitated	Illiteracy	4,001-6,000	No	No	No	13.6986	3.6164	No	Raw coal	Yes	Yes	2733.4	874.955	34.266	15.3756	3.84293	58.1289	4.21711	115.689	86.8341	298.092	0.961807	1.98299	1586.17
D0242	Yes	Yes	No	34	male	34	Married or cohabitated	Primary school	2,001-4,000	No	No	Yes	16.4384	2.411	No	Firewood	No	Yes	2734.43	571.807	34.5428	13.8294	5.87595	54.058	1.53123	109.591	132.575	351.447	1.34407	2.70769	2118.63
D0081	Yes	Yes	Yes	59	male	59	Married or cohabitated	High school or above	≥ 6,001	No	Yes	Yes	41.0959	7.2329	Yes	Others	No	Yes	2750.95	413.008	39.1343	14.2456	7.91312	125.437	8.8851	195.472	209.493	346.512	1.1704	9.53167	1847.79
D0289	No	No	No	61	male	61	Married or cohabitated	Secondary school	1,001-2,000	No	Yes	No	2.7397	3.6164	Yes	Raw coal	Yes	Yes	2796.63	401.228	39.8909	16.4674	13.132	62.8079	2.64066	134.59	134.04	318.749	1.43347	1.31492	1347.14
D0159	Yes	Yes	No	72	famale	56	Married or cohabitated	Illiteracy	2,001-4,000	Yes	No	No	2.7397	43.8795	Yes	Raw coal	Yes	Yes	2892.61	166.715	37.333	20.5814	8.8007	128.527	6.25774	201.278	26.7758	294.652	1.52815	7.62212	1837.22
B0015	Yes	No	Yes	48	famale	26	Married or cohabitated	Illiteracy	4,001-6,000	No	No	No	13.1507	1.8082	No	Mixed coal	No	Yes	2946.96	194.281	34.1277	10.6476	9.07283	62.2114	0.722861	116.463	27.1814	409.993	1.19782	1.40348	1496.87
B0205	Yes	Yes	Yes	58	male	58	Married or cohabitated	Illiteracy	2,001-4,000	No	No	Yes	0	2.411	Yes	Mixed coal	Yes	Yes	2948.31	292.479	18.827	9.14598	3.75304	50.5797	2.49212	84.6684	21.0473	247.475	0.772092	0.949218	1230.47
D0292	Yes	Yes	Yes	67	male	67	Married or cohabitated	Illiteracy	1,001-2,000	No	No	No	13.6986	1.2055	No	Raw coal	Yes	Yes	2997.06	337.443	45.3229	16.1285	8.10288	67.8594	2.72063	139.819	111.295	243.873	1.06152	1.3359	1310.48
D0558	No	No	No	67	famale	25	Divorces or widowed	Illiteracy	2,001-4,000	Yes	No	No	13.6986	2.411	No	Raw coal	Yes	Yes	3018.78	600.89	34.8711	10.8586	4.32105	85.0204	2.48539	137.45	26.3711	306.507	1.15966	0.759274	1307.07
B0300	Yes	Yes	Yes	39	famale	39	Married or cohabitated	Illiteracy	2,001-4,000	Yes	No	No	4.1096	43.8795	Yes	Others	No	Yes	3019.71	339.354	53.7357	21.6897	7.39392	78.3864	1.26137	162.122	90.8434	583.396	1.69052	0.573594	2385.92
D0059	Yes	Yes	Yes	60	famale	40	Married or cohabitated	Illiteracy	1,001-2,000	Yes	No	No	164.384	4.2192	No	Mixed coal	Yes	Yes	3020.63	451.521	28.5224	11.0098	2.77689	21.518	0.31233	63.7925	124.444	221.878	0.566616	0.63491	989.185
D0095	Yes	Yes	Yes	60	famale	30	Divorces or widowed	Primary school	2,001-4,000	Yes	No	No	20.5479	8.4384	Yes	Raw coal	Yes	Yes	3044.71	373.396	66.2822	18.1779	10.5946	146.035	6.22178	246.942	499.229	392.797	2.00363	4.91015	2843.3
D0082	No	No	No	44	famale	44	Married or cohabitated	High school or above	2,001-4,000	Yes	No	No	13.6986	0	Yes	Others	Yes	Yes	3044.92	1151.06	66.4075	17.2574	15.357	302.627	40.0391	441.244	142.941	510.258	1.89992	5.102	3391.07
D0098	No	No	No	62	famale	46	Married or cohabitated	Illiteracy	1,001-2,000	No	No	Yes	82.1918	14.4658	Yes	Firewood	No	Yes	3049.02	401.643	50.6006	19.9666	9.87185	81.5559	2.39698	163.998	159.159	548.8	2.0582	0.986261	2513.54
D0091	Yes	Yes	Yes	69	famale	52	Divorces or widowed	Illiteracy	≤ 1000	No	Yes	Yes	1.3699	43.8795	Yes	Raw coal	Yes	Yes	3065.18	209.886	32.6234	5.25936	5.67868	46.9463	0.118356	90.4973	865.212	228.887	1.41633	2.89588	1591.44
B0465	Yes	Yes	Yes	55	famale	35	Married or cohabitated	Illiteracy	≥ 6,001	Yes	No	Yes	9.589	2.411	No	Mixed coal	Yes	Yes	3076.51	284.114	44.6805	18.3613	7.3467	84.5427	4.56526	158.952	75.7887	405.063	1.49087	1.76184	1820.83
D0062	No	No	No	57	male	57	Married or cohabitated	High school or above	2,001-4,000	Yes	Yes	No	27.3973	18.8055	No	Raw coal	Yes	Yes	3082.01	341.65	79.4493	22.0332	12.2433	194.367	6.91494	314.709	482.162	595.201	2.38857	3.66599	3226.35
D0063	No	No	No	57	male	58	Married or cohabitated	Secondary school	1,001-2,000	Yes	Yes	Yes	71.2329	12.0548	Yes	Raw coal	Yes	Yes	3083.41	469.494	50.1955	17.6262	7.19243	58.2035	1.69639	134.366	12.7378	456.672	1.38865	1.05073	2112.65
D0090	Yes	Yes	Yes	64	male	64	Divorces or widowed	Illiteracy	≤ 1000	Yes	Yes	Yes	1.3699	1.2055	Yes	Firewood	No	Yes	3091.52	359.779	17.7599	9.7442	3.60226	22.2185	0.504054	53.7017	47.6223	241.99	0.82858	0.524427	1305.64
D0012	No	No	No	48	male	48	Married or cohabitated	Primary school	2,001-4,000	Yes	No	No	20.5479	2.411	Yes	Others	No	Yes	3101.59	907.141	81.5113	18.6945	8.13848	166.633	5.57133	280.363	94.5612	364.923	1.5674	2.22466	1930.03
B0148	Yes	Yes	Yes	64	male	64	Married or cohabitated	Primary school	4,001-6,000	Yes	No	No	8.2192	43.8795	Yes	Raw coal	No	Yes	3180.68	414.666	22.135	14.6112	4.71316	19.1434	0.526078	60.9366	114.192	260.924	1.22025	1.92446	1716.77
D0073	No	No	No	47	famale	27	Married or cohabitated	Primary school	≥ 6,001	No	Yes	No	6.8493	12.537	Yes	Raw coal	Yes	Yes	3190.56	494.719	77.8973	18.8064	18.0471	135.597	3.82192	254.015	78.1774	276.535	1.51633	4.55802	2040.41
D0086	Yes	Yes	Yes	76	male	76	Married or cohabitated	Illiteracy	≤ 1000	Yes	Yes	Yes	2.7397	22.4219	Yes	Mixed coal	Yes	Yes	3193.93	698.144	108.168	25.1876	12.6224	64.2113	2.72094	211.353	107.553	274.618	0.973118	1.72348	893.033
D0550	No	No	No	64	male	64	Married or cohabitated	Illiteracy	4,001-6,000	Yes	Yes	Yes	2.7397	3.6164	Yes	Firewood	No	Yes	3202.9	504.477	36.7925	17.5323	5.07029	125.776	6.0441	190.885	19.5895	362.616	1.71158	5.84111	2827.05
B0045	Yes	Yes	Yes	73	male	73	Married or cohabitated	Illiteracy	≤ 1000	No	No	Yes	0	1.2055	Yes	Raw coal	Yes	No	3241.53	1079.65	18.8446	5.98346	5.76215	33.2796	0.797428	64.5754	208.202	187.463	0.765992	0.761566	858.3
D0300	No	No	No	60	male	60	Married or cohabitated	Illiteracy	2,001-4,000	Yes	No	Yes	13.6986	2.411	No	Raw coal	Yes	Yes	3282.63	651.172	45.0718	17.6191	9.12825	46.0751	1.71573	118.866	26.2116	377.427	1.9351	4.1352	2705.25
B0025	Yes	Yes	Yes	60	famale	35	Married or cohabitated	Illiteracy	≤ 1000	Yes	No	Yes	6.8493	0.8438	Yes	Others	Yes	Yes	3373.01	815.635	30.6663	9.90443	6.45131	86.2507	13.1485	146.285	134.788	286.146	1.58353	3.36806	2584.01
D0064	Yes	Yes	Yes	60	male	60	Married or cohabitated	Secondary school	≥ 6,001	Yes	No	Yes	6.8493	25.074	Yes	Raw coal	Yes	Yes	3443.98	183.369	58.8785	32.6059	5.70162	159.523	10.8561	267.367	75.7177	455.453	1.6791	5.12653	2905.81
D0058	No	No	No	52	famale	52	Married or cohabitated	Illiteracy	≥ 6,001	Yes	No	Yes	8.2192	43.8795	Yes	Firewood	No	Yes	3454.18	511.878	32.5398	17.8132	6.40527	69.0667	2.98163	128.639	43.5467	424.141	1.67014	4.54671	2771.68
B0110	Yes	Yes	Yes	42	male	42	Married or cohabitated	Secondary school	2,001-4,000	Yes	No	No	34.2466	1.8082	Yes	Raw coal	No	Yes	3455.51	542.024	34.6129	18.7371	4.2711	53.5457	2.74684	113.532	75.9248	388.284	1.17996	1.28836	2114
B0216	No	No	No	37	famale	16	Divorces or widowed	Primary school	2,001-4,000	No	No	Yes	1.3699	1.2055	Yes	Raw coal	Yes	Yes	3466.79	437.461	33.8322	14.1722	9.39463	119.134	6.12527	182.48	35.7804	351.773	1.16269	1.69645	1689.99
B0033	Yes	Yes	No	52	male	17	Married or cohabitated	Secondary school	2,001-4,000	No	No	No	6.8493	7.2329	No	Raw coal	No	Yes	3468.19	252.023	35.1815	10.8207	4.01546	36.081	1.28086	87.1469	36.2858	230.29	0.856069	0.203134	1215.57
D0080	Yes	Yes	Yes	23	famale	23	Unmarried	Primary school	1,001-2,000	No	No	No	0.6849	0.7233	Yes	Raw coal	Yes	Yes	3471.5	436.604	22.9436	8.82676	5.58634	55.0968	1.30937	93.6713	41.853	192.68	0.808638	0.568126	893.714
D0554	Yes	Yes	No	67	famale	67	Married or cohabitated	Illiteracy	≤ 1000	Yes	No	No	6.8493	1.8082	Yes	Raw coal	Yes	Yes	3481.58	171.564	41.9161	23.7496	6.61797	111.268	6.82921	190.02	95.4889	403.707	1.4297	2.69717	2435.67
D0087	Yes	Yes	Yes	56	famale	33	Married or cohabitated	Illiteracy	≥ 6,001	Yes	No	Yes	0	43.8795	Yes	Mixed coal	No	Yes	3482.37	288.376	33.5844	17.3135	4.10922	30.0282	2.1565	86.9425	97.0789	335.607	1.40735	2.8549	2150.95
B0077	Yes	Yes	Yes	45	famale	24	Married or cohabitated	Primary school	1,001-2,000	Yes	No	Yes	0	43.8795	Yes	Others	No	Yes	3489.47	751.323	35.5798	15.0674	11.1954	103.477	3.53249	168.673	94.9318	591.742	1.51137	1.43443	2160.94
B0070	Yes	Yes	No	51	famale	50	Married or cohabitated	Secondary school	2,001-4,000	No	Yes	No	13.6986	1.2055	Yes	Others	No	Yes	3489.62	259.315	76.88	53.4117	14.2075	262.996	16.3624	423.532	335.747	568.874	1.93135	6.40096	3476.48
B0116	Yes	Yes	Yes	59	male	59	Divorces or widowed	Illiteracy	1,001-2,000	Yes	Yes	No	2.7397	6.0274	Yes	Raw coal	Yes	Yes	3495.9	468.876	76.4744	27.5074	25.9427	225.244	17.0552	372.023	464.431	489.504	2.27237	2.58496	2159.53
D0261	Yes	Yes	No	60	male	60	Married or cohabitated	Illiteracy	1,001-2,000	Yes	Yes	No	4.1096	12.537	Yes	Raw coal	No	Yes	3500.14	449.78	34.4607	12.4166	2.40872	172.479	7.52877	229.143	48.1757	368.126	0.901408	1.41442	1745.22
B0471	Yes	Yes	Yes	57	famale	39	Married or cohabitated	Illiteracy	2,001-4,000	No	Yes	No	0	6.0274	No	Mixed coal	Yes	Yes	3530.93	781.748	63.2883	16.9189	12.2164	197.869	6.70488	296.893	88.5608	397.105	1.49708	1.96907	1551.87
D0281	No	No	No	59	male	57	Married or cohabitated	Illiteracy	≤ 1000	Yes	No	No	2.7397	2.411	Yes	Raw coal	No	Yes	3545.08	963.503	67.8423	23.2502	8.46608	66.8828	4.96247	170.521	19.0555	435.753	1.24399	1.89468	1956.05
D0557	No	No	No	72	male	72	Divorces or widowed	Illiteracy	≤ 1000	No	Yes	Yes	0	6.2685	Yes	Others	Yes	Yes	3627.08	1068.57	23.1763	10.0194	3.25823	74.0333	3.66406	113.822	58.5596	229.139	0.712092	1.33149	1083.31
D0270	No	No	No	51	male	51	Married or cohabitated	Secondary school	1,001-2,000	No	No	Yes	32.8767	7.2329	Yes	Raw coal	Yes	Yes	3641.53	330.443	122.032	25.0588	22.2351	129.605	4.15741	301.462	151.988	641.14	2.27857	1.19248	1754.11
D0061	Yes	Yes	No	28	male	14	Married or cohabitated	High school or above	≥ 6,001	Yes	Yes	Yes	3.2877	1.2055	Yes	Raw coal	No	Yes	3668.21	356.947	72.3513	22.3556	12.312	173.578	7.87894	288.176	268.026	517.483	1.794	3.04822	2552.48
B0030	Yes	Yes	Yes	69	male	70	Divorces or widowed	Illiteracy	≤ 1000	Yes	Yes	Yes	0	6.0274	Yes	Raw coal	No	Yes	3706.42	1135.48	51.7547	9.61903	2.93688	80.7537	1.835	146.645	21.4831	224.695	0.752706	0.459456	984.899
B0117	No	No	No	37	famale	17	Divorces or widowed	Illiteracy	≤ 1000	No	No	No	0	43.8795	Yes	Others	Yes	Yes	3715.97	506.087	72.5404	17.5004	22.6555	106.518	2.52955	221.058	388.192	482.023	2.10082	1.46522	1262.8
B0136	Yes	Yes	No	57	male	57	Married or cohabitated	Primary school	≥ 6,001	Yes	Yes	Yes	9.589	1.2055	No	Raw coal	Yes	Yes	3721.79	237.192	69.6421	21.7129	12.0218	107.125	7.62924	217.585	98.2136	476.539	1.38986	3.23544	1982.35
B0477	Yes	Yes	No	41	famale	41	Married or cohabitated	Primary school	2,001-4,000	Yes	No	No	49.3151	11.5726	No	Mixed coal	Yes	Yes	3742.74	649.632	48.9614	20.374	13.4217	176.919	12.6529	272.134	224.994	591.074	1.82695	3.67515	2594.4
B0135	Yes	Yes	No	43	famale	22	Married or cohabitated	Illiteracy	2,001-4,000	Yes	No	Yes	6.8493	2.411	Yes	Raw coal	Yes	Yes	3750.09	932.675	20.1014	8.58567	3.45858	42.2756	1.42499	75.7145	114.004	237.524	0.77823	0.521478	1156.43
D0077	Yes	Yes	Yes	72	male	72	Divorces or widowed	Primary school	2,001-4,000	Yes	No	Yes	32.8767	1.2055	Yes	Mixed coal	Yes	Yes	3778.43	649.674	54.1132	24.4639	10.7161	49.2755	1.16005	139.473	247.03	421.227	1.73537	4.24251	2490.31
B0463	Yes	Yes	No	45	famale	20	Married or cohabitated	Illiteracy	1,001-2,000	No	No	No	4.1096	43.8795	No	Raw coal	Yes	Yes	3780.36	431.901	48.4899	19.4563	10.1722	59.8971	3.83885	141.369	965.007	481.523	1.87342	1.7578	1969.78
B0022	Yes	Yes	Yes	34	famale	15	Married or cohabitated	Primary school	≤ 1000	Yes	Yes	Yes	16.4384	5.7863	Yes	Raw coal	No	Yes	3836.91	362.887	28.2821	10.1933	4.9059	44.4421	1.79646	89.357	42.4315	210.219	0.719043	0.924006	975.561
B0002	Yes	Yes	Yes	59	famale	59	Married or cohabitated	Illiteracy	≤ 1000	No	No	No	0.411	4.8219	Yes	Raw coal	No	Yes	3868.5	296.302	59.5983	15.2556	23.1589	96.8967	3.2007	197.991	104.971	421.723	1.91814	0.475987	1436.82
B0009	Yes	Yes	Yes	51	famale	20	Married or cohabitated	Primary school	≤ 1000	No	No	No	5.4795	0	Yes	Others	Yes	Yes	3879.19	462.875	23.4278	8.53452	6.82328	37.6118	0.994028	77.1938	48.6917	172.182	0.756213	0.452448	774.165
B0047	Yes	Yes	No	44	famale	24	Married or cohabitated	Primary school	≥ 6,001	Yes	No	Yes	3.2877	7.2329	Yes	Raw coal	Yes	Yes	3894.21	198.66	61.1647	36.3668	13.4764	218.087	14.4614	343.458	142.211	514.519	1.73273	5.04077	2632.11
B0036	Yes	Yes	No	56	male	56	Married or cohabitated	Secondary school	2,001-4,000	Yes	No	Yes	68.4932	3.6164	Yes	Others	No	Yes	3995.91	330.565	85.563	35.081	11.9538	154.999	10.1986	297.361	84.2526	882.052	3.18677	5.83389	5231.49
B0114	No	No	No	41	famale	41	Married or cohabitated	Illiteracy	1,001-2,000	Yes	No	Yes	0.6849	14.4658	No	Raw coal	Yes	Yes	4012.31	526.773	126.007	40.8271	38.6673	366.355	12.6094	582.826	1546.39	829.054	3.25205	4.20167	1997.51
D0067	Yes	No	Yes	30	male	30	Married or cohabitated	High school or above	4,001-6,000	Yes	Yes	Yes	2.7397	7.2329	Yes	Raw coal	Yes	Yes	4060.6	407.366	128.211	33.3507	11.195	217.816	3.0879	393.367	112.607	984.573	3.09409	3.29856	4781.14
D0026	Yes	Yes	No	69	male	69	Married or cohabitated	Primary school	4,001-6,000	No	No	No	4.1096	2.411	Yes	Mixed coal	Yes	Yes	4064.52	1249.55	23.6825	9.75993	3.65536	58.4773	2.91312	98.3457	117.329	269.521	1.1141	0.786684	1269.91
B0293	Yes	Yes	Yes	47	famale	40	Married or cohabitated	Illiteracy	2,001-4,000	Yes	No	No	49.3151	8.4384	Yes	Others	No	Yes	4065.3	898.52	47.2091	29.1651	6.37411	53.3982	2.60936	138.422	10.2499	384.092	1.27374	2.2362	2249.14
B0367	Yes	Yes	Yes	65	famale	65	Divorces or widowed	Illiteracy	1,001-2,000	No	No	No	32.8767	21.6986	No	Raw coal	Yes	Yes	4068.5	295.181	77.6104	20.1616	21.692	277.521	15.9925	412.615	146.003	612.513	2.08452	4.15783	2071.65
B0310	Yes	Yes	No	35	male	35	Married or cohabitated	Primary school	≤ 1000	Yes	Yes	No	6.8493	43.8795	Yes	Raw coal	No	Yes	4069.5	313.172	40.1878	13.3944	2.75716	33.0041	1.60685	90.7759	48.804	277.423	0.933872	0.492673	1440.76
D0032	Yes	No	Yes	60	famale	60	Married or cohabitated	Illiteracy	≤ 1000	Yes	No	No	2.7397	3.9781	No	Mixed coal	Yes	Yes	4124.92	968.447	31.9009	13.9177	3.41748	70.8529	3.96347	123.836	50.1184	296.498	0.97824	1.48183	1657.97
B0474	Yes	Yes	No	48	famale	26	Married or cohabitated	Illiteracy	1,001-2,000	Yes	No	Yes	68.4932	43.8795	No	Mixed coal	Yes	Yes	4125.38	431.89	71.238	18.063	11.2504	124.57	2.94835	227.722	25.4172	629.092	1.92219	1.20149	2100.64
D0201	Yes	Yes	No	46	male	46	Married or cohabitated	Primary school	≥ 6,001	Yes	Yes	Yes	6.8493	3.0137	Yes	Mixed coal	Yes	Yes	4171.88	688.18	36.9001	18.3101	3.91299	117.687	4.40914	180.869	101.104	497.059	1.45008	2.01651	2559.27
B0193	Yes	Yes	Yes	60	male	60	Married or cohabitated	Illiteracy	≤ 1000	Yes	No	Yes	27.3973	3.6164	Yes	Others	No	Yes	4190.02	599.356	53.694	27.112	10.9025	114.1	5.77015	211.005	104.19	527.457	1.89829	3.15858	2713.32
D0049	No	No	No	75	famale	52	Divorces or widowed	Illiteracy	≤ 1000	No	No	Yes	20.5479	43.8795	Yes	Others	Yes	No	4207.08	688.167	101.402	29.0256	24.2912	188.194	5.70971	347.408	79.4043	707.174	2.63545	3.24438	2296.95
D0024	No	No	No	73	male	73	Divorces or widowed	Primary school	≤ 1000	No	No	Yes	13.6986	43.8795	No	Mixed coal	No	No	4338.94	1530.35	62.0968	15.3386	12.1928	172.452	7.25466	268.508	124.421	444.806	1.83655	7.9253	2292.25
B0458	Yes	Yes	Yes	63	famale	46	Married or cohabitated	Illiteracy	1,001-2,000	No	No	No	24.6575	5.7863	No	Mixed coal	Yes	Yes	4481.88	504.209	51.0487	15.6648	15.8209	167.661	8.17277	258.17	119.141	520.826	1.93005	1.44881	1803.27
D0233	Yes	Yes	No	41	male	41	Married or cohabitated	Primary school	1,001-2,000	No	Yes	Yes	1.3699	3.6164	No	Raw coal	Yes	Yes	4508.95	527.031	31.5276	19.012	6.66863	238.266	14.8777	310.143	119.404	523.734	1.66745	3.21538	2867.87
D0258	No	No	No	49	male	49	Married or cohabitated	Primary school	1,001-2,000	No	Yes	No	41.0959	14.4658	Yes	Others	No	Yes	4558.95	984.668	83.1621	22.5417	36.4283	628.687	29.9428	800.638	297.491	896.152	2.43088	5.28419	3386.32
B0165	Yes	Yes	Yes	53	famale	53	Married or cohabitated	Primary school	≥ 6,001	Yes	Yes	No	12.3288	43.8795	Yes	Raw coal	No	Yes	4618.98	343.947	20.5909	8.77767	6.93085	26.5197	1.39185	63.9838	4.85205	240.911	1.08955	0.864798	1114.09
B0479	No	No	No	18	famale	18	Unmarried	High school or above	1,001-2,000	Yes	No	Yes	68.4932	43.8795	Yes	Mixed coal	Yes	Yes	4659.31	486.686	72.111	13.2593	13.3069	122.399	2.82826	223.609	368.87	580.136	1.83142	1.19779	1523.67
D0124	Yes	Yes	No	75	famale	75	Married or cohabitated	Illiteracy	≤ 1000	Yes	No	No	4.1096	43.8795	Yes	Raw coal	No	Yes	4712.27	302.885	39.9096	12.3	7.29313	166.289	6.15093	231.55	12.6263	524.639	1.84587	0.985077	1839.2
D0015	Yes	Yes	No	52	famale	50	Married or cohabitated	Illiteracy	≤ 1000	Yes	No	No	10.9589	0	No	Mixed coal	Yes	Yes	4824.55	477.776	47.5808	10.8914	6.72688	54.5245	0.307944	119.682	30.9846	211.667	0.934636	0.136099	1073.3
D0260	Yes	Yes	No	38	male	38	Married or cohabitated	Illiteracy	2,001-4,000	Yes	Yes	Yes	4.1096	12.537	Yes	Raw coal	Yes	Yes	5013.28	731.071	44.7666	22.9358	6.68188	297.044	14.4198	385.669	68.0299	497.213	1.3605	3.08523	2517.52
D0301	No	No	No	59	famale	59	Married or cohabitated	Illiteracy	1,001-2,000	Yes	No	No	6.8493	12.537	Yes	Raw coal	Yes	Yes	5017.84	584.606	45.0335	15.9691	7.68734	97.7974	4.16201	170.514	75.6977	395.042	1.31922	2.04961	2013.94
D0232	No	No	No	51	famale	27	Married or cohabitated	Illiteracy	1,001-2,000	Yes	Yes	Yes	16.4384	7.2329	Yes	Raw coal	Yes	Yes	5392.96	471.172	73.7083	22.632	10.5992	115.853	2.61347	224.453	43.0951	504.378	2.12526	1.74105	2502.79
D0034	Yes	Yes	No	45	famale	45	Married or cohabitated	Primary school	1,001-2,000	Yes	No	No	32.8767	43.8795	Yes	Mixed coal	No	Yes	6613.62	487.147	81.8698	21.4476	16.1276	191.575	4.10195	314.926	129.208	800.169	2.21768	1.06708	2914.28
